# Supplementary material for: Promyelocytic leukemia protein (PML) controls breast cancer cell proliferation by modulating Forkhead transcription factors
Source: Mol Oncol. 2019 May 16;13(6):1369–87. doi: 10.1002/1878-0261.12486 (PMC6547613; doi:10.1002/1878-0261.12486)
Supplement: Supplementary file 3 — Table S2. DEGs upon PMLIV induction. [file MOL2-13-1369-s003.xlsx]

## Sheet: DEGs PMLIV OE
ID	PML_OE Avg (log2)	Control Avg (log2)	Fold Change	P-val	FDR P-val	Gene Symbol	Description
8152617	7.48	9.98	-5.67	1.9e-06	0.0155	HAS2	hyaluronan synthase 2
7918622	9.02	6.25	6.81	2.16e-06	0.0155	SLC16A1	solute carrier family 16 (monocarboxylate transporter), member 1
7912145	12.32	9.09	9.39	3.41e-06	0.0155	TNFRSF9	tumor necrosis factor receptor superfamily, member 9
8143341	9.55	7.44	4.31	4.53e-06	0.0155	KDM7A	lysine (K)-specific demethylase 7A
7919642	9.3	12.53	-9.42	5.57e-06	0.0155	HIST2H2AB	histone cluster 2, H2ab
7954398	9.22	5.85	10.35	6.74e-06	0.0155	SPX	spexin hormone
8118111	12.03	8.65	10.44	7.43e-06	0.0155	HCP5	HLA complex P5 (non-protein coding)
7974080	7.76	5.63	4.37	7.97e-06	0.0155	MIA2	melanoma inhibitory activity 2
7913682	11	9.07	3.82	8.21e-06	0.0155	HMGCL	3-hydroxymethyl-3-methylglutaryl-CoA lyase
8122457	11	8.76	4.74	8.65e-06	0.0155	STX11	syntaxin 11
8175666	9.53	7.43	4.27	9.08e-06	0.0155	GABRE	gamma-aminobutyric acid (GABA) A receptor, epsilon
8128329	7.76	9.61	-3.61	9.35e-06	0.0155	MMS22L	MMS22-like, DNA repair protein
8092640	9.89	11.8	-3.74	9.6e-06	0.0155	RFC4	replication factor C subunit 4
8124385	10.23	12.27	-4.12	9.83e-06	0.0155	HIST1H4B	histone cluster 1, H4b
7997504	10.32	7.17	8.87	1.02e-05	0.0155	CDH13	cadherin 13
7962794	9.97	8.1	3.65	1.06e-05	0.0155	ZNF641	zinc finger protein 641
8146635	9.35	4.39	31.17	1.07e-05	0.0155
7936201	7.72	5.73	3.97	1.07e-05	0.0155	CFAP43	cilia and flagella associated protein 43
8037970	9.03	6.51	5.77	1.14e-05	0.0155	PLA2G4C	phospholipase A2, group IVC (cytosolic, calcium-independent)
8013356	7.8	5.52	4.87	1.15e-05	0.0155
7934936	8.65	6.59	4.18	1.19e-05	0.0155	SLC16A12	solute carrier family 16, member 12
8054702	8.53	11.04	-5.68	1.2e-05	0.0155	CKAP2L	cytoskeleton associated protein 2-like
8124518	4.64	6.43	-3.46	1.24e-05	0.0155	HIST1H2AJ	histone cluster 1, H2aj
8012403	9.22	10.98	-3.39	1.28e-05	0.0155	AURKB	aurora kinase B
7965403	8.5	6.52	3.97	1.39e-05	0.0159	LUM	lumican
8024792	9.99	7.95	4.11	1.42e-05	0.0159	EBI3	Epstein-Barr virus induced 3
7942118	8.94	10.73	-3.45	1.59e-05	0.0171	MYEOV	myeloma overexpressed
7960771	9.64	7.82	3.52	1.66e-05	0.0172	CD163L1	CD163 molecule-like 1
8124391	7.76	10.86	-8.57	1.71e-05	0.0172	HIST1H2AB	histone cluster 1, H2ab
8173506	6.11	8.46	-5.09	1.84e-05	0.0179	ERCC6L	excision repair cross-complementation group 6-like
8124394	8.81	12.06	-9.48	1.99e-05	0.0187	HIST1H2BB	histone cluster 1, H2bb
7984569	10.61	8.65	3.89	2.15e-05	0.0191	LRRC49	leucine rich repeat containing 49
8136388	10.2	8.57	3.1	2.17e-05	0.0191	TMEM140	transmembrane protein 140
8121429	12.24	10.23	4.04	2.79e-05	0.0219	FIG4	FIG4 phosphoinositide 5-phosphatase
8066136	8.96	10.62	-3.15	2.91e-05	0.0219	RBL1	retinoblastoma-like 1
7973850	9.89	7.98	3.75	2.93e-05	0.0219	AKAP6	A kinase (PRKA) anchor protein 6
7957338	10.67	8.86	3.5	2.99e-05	0.0219	SYT1	synaptotagmin I
8124524	8.61	11.09	-5.6	3.19e-05	0.0219	HIST1H2AK	histone cluster 1, H2ak
7983306	8.53	10.53	-3.99	3.47e-05	0.0219	WDR76	WD repeat domain 76
8124521	10.53	12.44	-3.76	3.58e-05	0.0219	HIST1H4K; HIST1H4J	histone cluster 1, H4k; histone cluster 1, H4j
8112822	7.68	6.16	2.86	3.61e-05	0.0219	DMGDH	dimethylglycine dehydrogenase
8063043	8.68	10.62	-3.84	3.68e-05	0.0219	UBE2C	ubiquitin-conjugating enzyme E2C
7916167	6.94	8.64	-3.25	3.8e-05	0.0219	ORC1	origin recognition complex subunit 1
7954460	10.67	8.74	3.81	3.82e-05	0.0219	LYRM5	LYR motif containing 5
7905088	9.42	11.98	-5.9	3.89e-05	0.0219	HIST2H2AC	histone cluster 2, H2ac
7991777	7.97	10.21	-4.72	4.08e-05	0.0219
8122865	7.87	5.53	5.08	4.09e-05	0.0219	VIP	vasoactive intestinal peptide
8015349	10.84	12.43	-3.02	4.1e-05	0.0219	KRT19	keratin 19, type I
8151457	9.4	7.27	4.37	4.22e-05	0.0219	HEY1	hes-related family bHLH transcription factor with YRPW motif 1
7992828	10.67	8.93	3.35	4.25e-05	0.0219	IL32	interleukin 32
7910674	7.64	6.08	2.94	4.26e-05	0.0219
8008609	9.48	7.11	5.16	4.3e-05	0.0219	ANKFN1	ankyrin-repeat and fibronectin type III domain containing 1
7957161	7.02	5.49	2.89	4.3e-05	0.0219	THAP2	THAP domain containing, apoptosis associated protein 2
7902189	10.19	4.93	38.31	4.36e-05	0.0219	IL23R	interleukin 23 receptor
8115397	8.97	7.31	3.16	4.43e-05	0.0219	FAXDC2	fatty acid hydroxylase domain containing 2
8120165	7.88	9.32	-2.73	4.54e-05	0.0219	CENPQ	centromere protein Q
7982868	11.13	8.98	4.44	4.59e-05	0.0219	CHAC1	ChaC glutathione-specific gamma-glutamylcyclotransferase 1
8100097	8.21	5.9	4.96	4.6e-05	0.0219	GABRG1	gamma-aminobutyric acid (GABA) A receptor, gamma 1
8103389	9.54	8.03	2.85	4.62e-05	0.0219	CTSO	cathepsin O
8044450	9.88	7.99	3.71	4.62e-05	0.0219	ZC3H6	zinc finger CCCH-type containing 6
8117598	10.26	12.04	-3.45	4.68e-05	0.0219	HIST1H4J; HIST1H4K	histone cluster 1, H4j; histone cluster 1, H4k
8006531	12.34	10.28	4.16	4.8e-05	0.0219	SLFN5	schlafen family member 5
8108370	13.27	11.08	4.56	4.86e-05	0.0219	EGR1	early growth response 1
7988327	8.99	7.46	2.9	4.86e-05	0.0219	PATL2	protein associated with topoisomerase II homolog 2 (yeast)
8003611	9.59	11.01	-2.68	5e-05	0.0219	FAM57A	family with sequence similarity 57, member A
7902282	9.62	7.55	4.2	5.06e-05	0.0219	HHLA3	HERV-H LTR-associating 3
7982712	9.17	10.76	-3	5.09e-05	0.0219	KNSTRN	kinetochore-localized astrin/SPAG5 binding protein
7960702	7.76	9.2	-2.72	5.16e-05	0.0219	CDCA3	cell division cycle associated 3
8086125	9.74	8.12	3.08	5.27e-05	0.0219	TRANK1	tetratricopeptide repeat and ankyrin repeat containing 1
8117368	11.52	13.27	-3.37	5.33e-05	0.0219	HIST1H4C	histone cluster 1, H4c
8095574	8.66	10.09	-2.7	5.51e-05	0.0219	DCK; MOB1B	deoxycytidine kinase; MOB kinase activator 1B
8150076	10.09	11.79	-3.24	5.59e-05	0.0219	DUSP4	dual specificity phosphatase 4
8156750	9.92	11.43	-2.86	5.6e-05	0.0219	ANP32B	acidic nuclear phosphoprotein 32 family member B
8026051	8.88	10.88	-4	5.66e-05	0.0219	RNASEH2A	ribonuclease H2, subunit A
8151559	9.29	7.63	3.17	5.71e-05	0.0219	SLC10A5	solute carrier family 10, member 5
7957737	10.29	12	-3.27	5.75e-05	0.0219	TMPO	thymopoietin
8171865	10.3	11.84	-2.91	5.79e-05	0.0219
8016139	8.08	9.53	-2.74	6.03e-05	0.0224	KIF18B	kinesin family member 18B
8078248	11.02	12.65	-3.1	6.09e-05	0.0224
7989657	6.77	8.26	-2.8	6.17e-05	0.0224	KIAA0101	KIAA0101
7982531	10.74	12.13	-2.63	6.23e-05	0.0224	ANP32AP1	acidic nuclear phosphoprotein 32 family member A pseudogene 1
8006187	7.58	9.65	-4.21	6.55e-05	0.0228	ATAD5	ATPase family, AAA domain containing 5
8008784	9.42	11.16	-3.35	6.56e-05	0.0228	PRR11	proline rich 11
7907893	10.76	9.18	2.99	6.59e-05	0.0228	MR1	major histocompatibility complex, class I-related
8003503	7.86	9.57	-3.28	6.69e-05	0.0229	FANCA	Fanconi anemia complementation group A
7902290	11.17	8.64	5.79	7.17e-05	0.024	CTH	cystathionine gamma-lyase
7981525	8.75	10.1	-2.53	7.17e-05	0.024	CDCA4	cell division cycle associated 4
8107706	7.25	10.06	-6.99	7.33e-05	0.0241	LMNB1	lamin B1
8093294	7.36	6.02	2.54	7.36e-05	0.0241	CCR2	chemokine (C-C motif) receptor 2
8106626	8.76	7.32	2.71	7.53e-05	0.0244	FAM151B	family with sequence similarity 151, member B
8152289	7.47	6.01	2.76	7.69e-05	0.0245
7929438	8.12	10.18	-4.18	7.74e-05	0.0245	HELLS	helicase, lymphoid-specific
8040712	8.29	10.15	-3.63	7.91e-05	0.0245	CENPA	centromere protein A
8092741	8.7	6.26	5.43	7.97e-05	0.0245	UTS2B	urotensin 2B
8117426	8.09	9.57	-2.78	8e-05	0.0245	HIST1H2BH	histone cluster 1, H2bh
8155214	8.54	10.96	-5.36	8.16e-05	0.0247	MELK	maternal embryonic leucine zipper kinase
7940561	8.74	10.49	-3.37	8.25e-05	0.0247	FEN1	flap structure-specific endonuclease 1
8071420	9.7	7.58	4.36	8.45e-05	0.0248	SERPIND1	serpin peptidase inhibitor, clade D (heparin cofactor), member 1
8118669	8.36	10.8	-5.4	8.51e-05	0.0248	KIFC1	kinesin family member C1
8042503	11.55	10.2	2.54	8.52e-05	0.0248	MXD1	MAX dimerization protein 1
7923426	9.54	11.29	-3.35	9.1e-05	0.0248	UBE2T	ubiquitin conjugating enzyme E2T
7999404	7.66	6.37	2.45	9.45e-05	0.0248
8045933	10.37	9.06	2.47	9.54e-05	0.0248	TANK	TRAF family member-associated NFKB activator
7959330	9.93	8.33	3.03	9.69e-05	0.0248	WDR66	WD repeat domain 66
8139606	7.36	5.9	2.74	9.75e-05	0.0248	SUN3	Sad1 and UNC84 domain containing 3
8098423	7.41	10.37	-7.79	9.76e-05	0.0248	NEIL3	nei-like DNA glycosylase 3
8178399	8.69	10.2	-2.85	9.81e-05	0.0248	NRM	nurim (nuclear envelope membrane protein)
8179683	8.69	10.2	-2.85	9.81e-05	0.0248	NRM	nurim (nuclear envelope membrane protein)
8021187	5.97	8.51	-5.79	9.91e-05	0.0248	SKA1	spindle and kinetochore associated complex subunit 1
7947189	8.19	9.69	-2.84	0.0001	0.0248	CCDC34	coiled-coil domain containing 34
8146687	8.59	7.26	2.52	0.0001	0.0248	ADHFE1; C8orf46	alcohol dehydrogenase, iron containing 1; chromosome 8 open reading frame 46
8118086	8.02	10.29	-4.83	0.0001	0.0248	TCF19	transcription factor 19
8177947	8.02	10.29	-4.83	0.0001	0.0248	TCF19	transcription factor 19
7987636	7.28	9.34	-4.17	0.0001	0.0248	OIP5	Opa interacting protein 5
7986004	9.6	8.23	2.59	0.0001	0.0248	ZNF774	zinc finger protein 774
7907370	9.29	7.82	2.77	0.0001	0.0248	DNM3	dynamin 3
8102643	8.85	11.18	-5.02	0.0001	0.0248	CCNA2	cyclin A2
8083779	10.03	8.39	3.12	0.0001	0.0248	SERPINI1	serpin peptidase inhibitor, clade I (neuroserpin), member 1
8024754	9.9	8.57	2.52	0.0001	0.0248	CREB3L3	cAMP responsive element binding protein 3-like 3
8179564	8.41	11.04	-6.2	0.0001	0.0248	KIFC1	kinesin family member C1
8093500	8.27	10.05	-3.42	0.0001	0.0248	TACC3	transforming, acidic coiled-coil containing protein 3
7987439	10	8.62	2.61	0.0001	0.0248	GPR176	G protein-coupled receptor 176
7990020	9.85	11.3	-2.74	0.0001	0.0248	ANP32A	acidic nuclear phosphoprotein 32 family member A
8059838	8.13	10.95	-7.08	0.0001	0.0248	HJURP	Holliday junction recognition protein
7981290	12.07	10.64	2.68	0.0001	0.0248	WARS	tryptophanyl-tRNA synthetase
8124537	7.52	10.07	-5.87	0.0001	0.0248	HIST1H3J	histone cluster 1, H3j
7901192	7.32	9.07	-3.35	0.0001	0.0248	RAD54L	RAD54-like (S. cerevisiae)
8014956	10.88	8.65	4.67	0.0001	0.0248	NR1D1	nuclear receptor subfamily 1, group D, member 1
7982290	8.4	10.01	-3.06	0.0001	0.0248
7914878	6.81	9.53	-6.6	0.0001	0.0248	CLSPN	claspin
8179228	8.22	10.5	-4.84	0.0001	0.0248	TCF19	transcription factor 19
8125843	8.98	10.68	-3.25	0.0001	0.0248	SPDEF	SAM pointed domain containing ETS transcription factor
8046895	13.19	11.33	3.63	0.0001	0.0248	FAM171B	family with sequence similarity 171, member B
8099393	8.94	10.21	-2.41	0.0001	0.0248
7979281	8.49	10.22	-3.31	0.0001	0.0248	WDHD1	WD repeat and HMG-box DNA binding protein 1
8108873	12.04	10.64	2.63	0.0001	0.0248	ARHGAP26	Rho GTPase activating protein 26
8103431	8.36	9.64	-2.44	0.0001	0.0248	C4orf46	chromosome 4 open reading frame 46
8145244	9.16	7.88	2.43	0.0001	0.0248	TNFRSF10C	tumor necrosis factor receptor superfamily, member 10c, decoy without an intracellular domain
7945014	9.45	10.87	-2.67	0.0001	0.0248	CHEK1	checkpoint kinase 1
7914218	9.84	8.57	2.4	0.0001	0.0248	TAF12	TAF12 RNA polymerase II, TATA box binding protein (TBP)-associated factor, 20kDa
8158684	7.99	6.32	3.18	0.0001	0.0248
7960874	8.44	6.72	3.3	0.0001	0.0248	C3AR1	complement component 3a receptor 1
7974214	9.91	8.17	3.34	0.0001	0.0248	KLHDC1	kelch domain containing 1
7920271	10.24	11.79	-2.93	0.0001	0.0248	S100A4	S100 calcium binding protein A4
8013358	5.09	3.78	2.49	0.0001	0.0248
8117372	9.49	10.73	-2.35	0.0001	0.0248	HIST1H2AC	histone cluster 1, H2ac
8135532	7.96	6.56	2.63	0.0001	0.0248	LSMEM1; IFRD1	leucine-rich single-pass membrane protein 1; interferon-related developmental regulator 1
7907183	8.18	9.56	-2.59	0.0001	0.0248	C1orf112	chromosome 1 open reading frame 112
7974341	8.23	6.67	2.94	0.0001	0.0248	GNG2	guanine nucleotide binding protein (G protein), gamma 2
8062119	8.68	9.96	-2.42	0.0001	0.0248	MT1P3	metallothionein 1 pseudogene 3
8059376	11.19	9.64	2.93	0.0001	0.0248	SERPINE2	serpin peptidase inhibitor, clade E (nexin, plasminogen activator inhibitor type 1), member 2
8173444	10.35	7.5	7.18	0.0001	0.0254	IL2RG	interleukin 2 receptor, gamma
8117334	8.04	10.16	-4.35	0.0001	0.0254	HIST1H4A	histone cluster 1, H4a
7919614	10.43	12.37	-3.84	0.0001	0.0254	HIST2H3A; HIST2H3C	histone cluster 2, H3a; histone cluster 2, H3c
7905085	10.43	12.37	-3.84	0.0001	0.0254	HIST2H3A; HIST2H3C	histone cluster 2, H3a; histone cluster 2, H3c
8131996	10.17	8.89	2.43	0.0001	0.0254	CREB5	cAMP responsive element binding protein 5
8168161	6.63	8.8	-4.5	0.0001	0.0254
8018006	6.98	5.76	2.34	0.0001	0.0254	ABCA10	ATP binding cassette subfamily A member 10
8002347	12.83	11.59	2.36	0.0001	0.0259	AARS	alanyl-tRNA synthetase
8124806	8.55	9.97	-2.68	0.0001	0.026	NRM	nurim (nuclear envelope membrane protein)
7948330	7.76	6.51	2.37	0.0001	0.026	OR5B21	olfactory receptor, family 5, subfamily B, member 21
7956867	9.25	11.02	-3.4	0.0001	0.026	HMGA2	high mobility group AT-hook 2
8027002	12.01	10.29	3.29	0.0001	0.0261	GDF15	growth differentiation factor 15
8072122	9.05	10.31	-2.39	0.0001	0.0261
8034122	6.83	9.04	-4.64	0.0001	0.0262	SPC24	SPC24, NDC80 kinetochore complex component
8152031	7.01	8.72	-3.27	0.0001	0.0262	FBXO43	F-box protein 43
8130598	9.3	8.04	2.38	0.0002	0.0262	LPAL2	lipoprotein, Lp(a)-like 2, pseudogene
8130628	9.8	8.4	2.65	0.0002	0.0262	AGPAT4	1-acylglycerol-3-phosphate O-acyltransferase 4
7980496	7.64	9.02	-2.61	0.0002	0.0262	CEP128	centrosomal protein 128kDa
8008627	8.88	10.18	-2.46	0.0002	0.0262	NOG	noggin
8121861	10.08	8.88	2.3	0.0002	0.0262	NCOA7	nuclear receptor coactivator 7
7980958	12.9	11.5	2.64	0.0002	0.0262	LGMN	legumain
7988970	10.39	8.79	3.04	0.0002	0.0262	FAM214A	family with sequence similarity 214, member A
7929078	8.35	10.42	-4.19	0.0002	0.0262	KIF20B	kinesin family member 20B
8096635	11.36	9.88	2.79	0.0002	0.0262	NFKB1	nuclear factor of kappa light polypeptide gene enhancer in B-cells 1
7919589	11.25	13.18	-3.83	0.0002	0.0262	HIST2H3A; HIST2H3C; HIST2H3PS2	histone cluster 2, H3a; histone cluster 2, H3c; histone cluster 2, H3, pseudogene 2
8128788	7.85	6.59	2.39	0.0002	0.0262	AK9	adenylate kinase 9
7928354	9.83	8.44	2.62	0.0002	0.0262	FAM149B1	family with sequence similarity 149, member B1
8016147	7.78	9.66	-3.67	0.0002	0.0265	KIF18B	kinesin family member 18B
8124510	6.78	8.08	-2.46	0.0002	0.0267	HIST1H2BL	histone cluster 1, H2bl
8010260	8.2	10	-3.5	0.0002	0.0267	BIRC5	baculoviral IAP repeat containing 5
8063351	11.26	10.08	2.26	0.0002	0.0271	SLC9A8	solute carrier family 9, subfamily A (NHE8, cation proton antiporter 8), member 8
8117330	8.72	10.57	-3.59	0.0002	0.0274	HIST1H3A	histone cluster 1, H3a
8056728	9.14	10.47	-2.5	0.0002	0.0274
8067167	9.27	11.43	-4.45	0.0002	0.0274	AURKA	aurora kinase A
7907572	9.03	6.98	4.13	0.0002	0.0274	PAPPA2	pappalysin 2
7968484	7.98	9.64	-3.15	0.0002	0.0274	BRCA2	breast cancer 2, early onset
8098204	10.73	9.36	2.6	0.0002	0.0274	CPE	carboxypeptidase E
7914851	7.13	9.42	-4.9	0.0002	0.0274	CLSPN	claspin
7965541	10.22	8.99	2.35	0.0002	0.0274	FGD6	FYVE, RhoGEF and PH domain containing 6
8096919	8.93	7.71	2.33	0.0002	0.0274	ALPK1	alpha kinase 1
7963157	9.71	11.44	-3.32	0.0002	0.0274	RACGAP1	Rac GTPase activating protein 1
8120411	8.61	9.8	-2.28	0.0002	0.0274	PRIM2	primase, DNA, polypeptide 2 (58kDa)
7932326	8.63	7.2	2.69	0.0002	0.0276	CUBN	cubilin (intrinsic factor-cobalamin receptor)
8032491	10.37	11.56	-2.28	0.0002	0.0276	LMNB2	lamin B2
7926821	9.87	11.05	-2.26	0.0002	0.0279	MASTL	microtubule associated serine/threonine kinase-like
8003204	8.55	10.55	-3.99	0.0002	0.0279	GINS2	GINS complex subunit 2 (Psf2 homolog)
7907649	9.36	7.63	3.31	0.0002	0.0279	C1orf220; TEX35	chromosome 1 open reading frame 220; testis expressed 35
7927827	8.32	7	2.5	0.0002	0.0279	MYPN	myopalladin
8065124	10.6	8.5	4.3	0.0002	0.0279	BFSP1	beaded filament structural protein 1, filensin
8058201	6.71	5.29	2.67	0.0002	0.0279
8102371	7.34	8.5	-2.24	0.0002	0.028	ZGRF1	zinc finger, GRF-type containing 1
7925342	9.47	7.63	3.58	0.0002	0.0281	ERO1B	endoplasmic reticulum oxidoreductase beta
7984540	9.24	11.63	-5.24	0.0002	0.0282	KIF23	kinesin family member 23
8063283	11.58	12.82	-2.35	0.0002	0.0282	CSE1L	CSE1 chromosome segregation 1-like (yeast)
8008310	7.14	8.37	-2.35	0.0002	0.0282	EME1	essential meiotic structure-specific endonuclease 1
8102389	6.92	8.44	-2.88	0.0002	0.0282	ZGRF1	zinc finger, GRF-type containing 1
7962185	9.94	8.35	3.02	0.0002	0.0282	AMN1	antagonist of mitotic exit network 1 homolog
8139832	8.74	7.58	2.23	0.0002	0.0282	ERV3-1; ZNF117	endogenous retrovirus group 3, member 1; zinc finger protein 117
8024900	8.29	10.15	-3.62	0.0002	0.0282	UHRF1	ubiquitin-like with PHD and ring finger domains 1
8117543	6.58	8.31	-3.32	0.0002	0.0282	HIST1H2AH	histone cluster 1, H2ah
8167763	10.26	8.87	2.63	0.0002	0.0282	TSPYL2	TSPY-like 2
8097098	11.31	10.17	2.21	0.0002	0.0283	USP53	ubiquitin specific peptidase 53
8162601	8.27	9.42	-2.21	0.0002	0.0286	ZNF367	zinc finger protein 367
7998886	7.67	8.99	-2.49	0.0002	0.0286	PKMYT1	protein kinase, membrane associated tyrosine/threonine 1
8072687	8.68	10.49	-3.51	0.0002	0.0286	MCM5	minichromosome maintenance complex component 5
8056572	6.15	8.82	-6.36	0.0002	0.0286	SPC25	SPC25, NDC80 kinetochore complex component
8179489	9.1	7.42	3.19	0.0002	0.0286	HLA-DQA2; HLA-DQA1	major histocompatibility complex, class II, DQ alpha 2; major histocompatibility complex, class II, DQ alpha 1
8178199	9.1	7.42	3.19	0.0002	0.0286	HLA-DQA2; HLA-DQA1	major histocompatibility complex, class II, DQ alpha 2; major histocompatibility complex, class II, DQ alpha 1
7953218	6.6	9.69	-8.5	0.0002	0.0286	RAD51AP1	RAD51 associated protein 1
8163807	8.79	10.02	-2.34	0.0002	0.0286	PHF19	PHD finger protein 19
7937915	10.02	11.81	-3.45	0.0002	0.0286	RRM1	ribonucleotide reductase M1
7908488	6.52	5.16	2.56	0.0002	0.0286	CFHR1	complement factor H-related 1
8110032	11.79	9.97	3.52	0.0002	0.0286	CREBRF	CREB3 regulatory factor
8092541	12.9	11.5	2.64	0.0002	0.0286	LIPH	lipase, member H
8092691	11.52	10	2.87	0.0002	0.0286	BCL6	B-cell CLL/lymphoma 6
8036777	10.43	11.72	-2.44	0.0002	0.0286	FBL	fibrillarin
7926896	11.03	12.73	-3.24	0.0002	0.0286
8060344	10.12	8.99	2.18	0.0002	0.0286	TRIB3	tribbles pseudokinase 3
7919715	8.85	10.13	-2.43	0.0002	0.0289	ANP32E	acidic nuclear phosphoprotein 32 family member E
7959148	8.02	6.91	2.15	0.0002	0.029	SIRT4	sirtuin 4
7959408	8.82	10.84	-4.03	0.0002	0.029	KNTC1	kinetochore associated 1
7950447	10.09	8.57	2.88	0.0002	0.0294	XRRA1	X-ray radiation resistance associated 1
8087513	7.33	8.71	-2.59	0.0002	0.0294	TRAIP	TRAF interacting protein
8124406	7.85	9.51	-3.16	0.0002	0.0295	HIST1H2BC; HIST1H2BB	histone cluster 1, H2bc; histone cluster 1, H2bb
8112327	11.22	12.92	-3.25	0.0002	0.0297
7953603	8.66	6.97	3.22	0.0002	0.0297	C1S	complement component 1, s subcomponent
8117583	8.47	9.73	-2.4	0.0002	0.0298	HIST1H2AI; HIST1H3H	histone cluster 1, H2ai; histone cluster 1, H3h
8111915	8.29	6.93	2.57	0.0002	0.0298	SEPP1	selenoprotein P, plasma, 1
7997839	7.49	8.62	-2.19	0.0002	0.0298	CDT1	chromatin licensing and DNA replication factor 1
8126629	12.22	10.95	2.41	0.0002	0.0298	GTPBP2	GTP binding protein 2
7985829	8.34	10.45	-4.31	0.0002	0.0298	FANCI	Fanconi anemia complementation group I
8096091	9.02	7.71	2.48	0.0003	0.0298	THAP9	THAP domain containing 9
7997381	9.58	11.42	-3.58	0.0003	0.0298	CENPN	centromere protein N
8024843	8.23	9.45	-2.32	0.0003	0.0298	CHAF1A	chromatin assembly factor 1, subunit A (p150)
7988342	7.14	5.48	3.15	0.0003	0.0298
8126086	8.7	7.29	2.65	0.0003	0.0298	TMEM217	transmembrane protein 217
7957417	9.99	8.71	2.43	0.0003	0.0298	TMTC2	transmembrane and tetratricopeptide repeat containing 2
8121911	6.61	8.45	-3.56	0.0003	0.0298	CENPW	centromere protein W
8117640	9.25	8.07	2.26	0.0003	0.0298	ZSCAN16	zinc finger and SCAN domain containing 16
7979925	6.23	5.05	2.27	0.0003	0.0298	ADAM20P1	ADAM metallopeptidase domain 20 pseudogene 1
8140358	8.54	6	5.84	0.0003	0.0299	CCL26	chemokine (C-C motif) ligand 26
7982792	6.95	8.99	-4.09	0.0003	0.0299	RAD51	RAD51 recombinase
8097857	6.75	8.75	-4.02	0.0003	0.0299	MND1	meiotic nuclear divisions 1
7947248	9.27	11	-3.33	0.0003	0.03	KIF18A	kinesin family member 18A
8017555	10.85	9.47	2.61	0.0003	0.0302	ERN1	endoplasmic reticulum to nucleus signaling 1
8130374	9.69	10.81	-2.17	0.0003	0.0305	FBXO5	F-box protein 5
7964271	8.31	10.26	-3.88	0.0003	0.0305	PRIM1	primase, DNA, polypeptide 1 (49kDa)
8100210	8.62	7.33	2.46	0.0003	0.0305	TXK	TXK tyrosine kinase
7982287	8.27	10.01	-3.34	0.0003	0.0305	ARHGAP11B	Rho GTPase activating protein 11B
7919612	11.1	13.34	-4.71	0.0003	0.0305	HIST2H3A; HIST2H3D; HIST2H3C; HIST2H3PS2	histone cluster 2, H3a; histone cluster 2, H3d; histone cluster 2, H3c; histone cluster 2, H3, pseudogene 2
8102560	7.76	9.97	-4.65	0.0003	0.0305	MAD2L1	MAD2 mitotic arrest deficient-like 1 (yeast)
8003583	8.56	10.43	-3.66	0.0003	0.0305	KIF22	kinesin family member 22
8063071	9.4	8.25	2.22	0.0003	0.0305	ZSWIM3	zinc finger, SWIM-type containing 3
8094278	8.24	11.59	-10.16	0.0003	0.0305	NCAPG	non-SMC condensin I complex subunit G
8061471	8.2	10.81	-6.1	0.0003	0.0305	GINS1	GINS complex subunit 1 (Psf1 homolog)
8057689	7.08	8.18	-2.14	0.0003	0.0305	OSGEPL1	O-sialoglycoprotein endopeptidase-like 1
8166525	8.31	9.42	-2.16	0.0003	0.0305	POLA1	polymerase (DNA directed), alpha 1, catalytic subunit
7995813	10.47	11.55	-2.12	0.0003	0.0305	MT1DP	metallothionein 1D, pseudogene (functional)
8052834	10.27	9.12	2.21	0.0003	0.0305	C2orf42	chromosome 2 open reading frame 42
8037023	8.93	10.17	-2.35	0.0003	0.0305	EXOSC5	exosome component 5
8092726	11.02	9.34	3.2	0.0003	0.0305	CLDN1	claudin 1
8078272	11.57	10.24	2.51	0.0003	0.0305	NR1D2	nuclear receptor subfamily 1, group D, member 2
7918467	11.22	9.7	2.88	0.0003	0.0309	LRIF1	ligand dependent nuclear receptor interacting factor 1
8036389	9.53	8.46	2.1	0.0003	0.0316	ZNF585B	zinc finger protein 585B
7982358	8.23	10.52	-4.9	0.0003	0.0316	ARHGAP11A	Rho GTPase activating protein 11A
7994620	8.56	10.41	-3.59	0.0003	0.0316	KIF22	kinesin family member 22
8066074	9.98	11.28	-2.46	0.0003	0.0316	DSN1	DSN1 homolog, MIS12 kinetochore complex component
8134460	8.06	6.89	2.24	0.0003	0.0316	BRI3	brain protein I3
8156601	12.49	11.42	2.1	0.0003	0.0316	ERCC6L2	excision repair cross-complementation group 6-like 2
7919619	10.44	12.11	-3.17	0.0003	0.0316	HIST2H2AA4; HIST2H2AA3	histone cluster 2, H2aa4; histone cluster 2, H2aa3
7905079	10.44	12.11	-3.17	0.0003	0.0316	HIST2H2AA4; HIST2H2AA3	histone cluster 2, H2aa4; histone cluster 2, H2aa3
8092134	10.97	9.78	2.28	0.0003	0.0316	PLD1	phospholipase D1, phosphatidylcholine-specific
7986350	9.67	8.03	3.11	0.0003	0.0316	ARRDC4	arrestin domain containing 4
8027304	8.59	7.52	2.11	0.0003	0.0316	ZNF493	zinc finger protein 493
8127391	8.25	6.59	3.14	0.0003	0.0316	EYS	eyes shut homolog (Drosophila)
8076393	8.52	9.6	-2.12	0.0003	0.0316	CENPM	centromere protein M
8099967	10.91	9.82	2.12	0.0003	0.0316	RBM47	RNA binding motif protein 47
7986068	6.83	9.33	-5.68	0.0003	0.0317	BLM	Bloom syndrome, RecQ helicase-like
8049540	8.73	9.82	-2.13	0.0003	0.032	LRRFIP1	leucine rich repeat (in FLII) interacting protein 1
8117476	10.31	9.23	2.12	0.0003	0.032	BTN3A3	butyrophilin, subfamily 3, member A3
8043484	11.31	9.35	3.87	0.0003	0.032	IGKV1D-33; IGKV1-33; IGKV1OR2-1	immunoglobulin kappa variable 1D-33; immunoglobulin kappa variable 1-33; immunoglobulin kappa variable 1/OR2-1 (pseudogene)
8168794	8.32	11.3	-7.9	0.0003	0.032	CENPI	centromere protein I
8061579	9.7	12.06	-5.15	0.0003	0.032	TPX2	TPX2, microtubule-associated
7985873	8.32	10.26	-3.83	0.0003	0.0321	TICRR	TOPBP1-interacting checkpoint and replication regulator
8035236	7.35	8.64	-2.46	0.0003	0.0321	HAUS8	HAUS augmin like complex subunit 8
8022310	11.54	9.08	5.53	0.0003	0.0321	PIEZO2	piezo-type mechanosensitive ion channel component 2
8133662	11.73	10.6	2.19	0.0003	0.0321	RHBDD2	rhomboid domain containing 2
7964347	9.55	10.76	-2.32	0.0003	0.0322	NEMP1	nuclear envelope integral membrane protein 1
8039389	8.57	7.35	2.34	0.0003	0.0322	PTPRH	protein tyrosine phosphatase, receptor type, H
8105828	8.54	11.31	-6.8	0.0003	0.0322	CCNB1	cyclin B1
8021653	11.75	10.55	2.3	0.0003	0.0322	SERPINB8; HMSD	serpin peptidase inhibitor, clade B (ovalbumin), member 8; histocompatibility (minor) serpin domain containing
8112376	9.16	11.06	-3.74	0.0003	0.0322	CENPK	centromere protein K
7921033	8.06	10.21	-4.45	0.0003	0.0322	IQGAP3	IQ motif containing GTPase activating protein 3
7951654	6.39	7.44	-2.08	0.0003	0.0322	FDXACB1	ferredoxin-fold anticodon binding domain containing 1
7955195	7.7	8.95	-2.39	0.0003	0.0323	TROAP	trophinin associated protein
7900167	8.03	10.53	-5.67	0.0003	0.0325	CDCA8	cell division cycle associated 8
8009243	10.87	9.47	2.65	0.0003	0.0328	MILR1	mast cell immunoglobulin-like receptor 1
8101467	9.41	8.16	2.38	0.0003	0.0328	HELQ	helicase, POLQ-like
7997662	9.64	8.5	2.2	0.0004	0.0329	KIAA0513	KIAA0513
8010673	8.31	9.62	-2.49	0.0004	0.0329	SLC25A10	solute carrier family 25 (mitochondrial carrier; dicarboxylate transporter), member 10
8167347	7.08	8.52	-2.72	0.0004	0.0329	SUV39H1	suppressor of variegation 3-9 homolog 1 (Drosophila)
7908459	10.59	9.41	2.26	0.0004	0.0329	CFH	complement factor H
8099633	10.63	9.4	2.35	0.0004	0.0333	PPARGC1A	peroxisome proliferator-activated receptor gamma, coactivator 1 alpha
7995783	13.34	14.37	-2.05	0.0004	0.0333	MT2A	metallothionein 2A
8161568	11.24	9.19	4.15	0.0004	0.0335	IGKV1D-33; IGKV1-33; IGKV1OR2-1	immunoglobulin kappa variable 1D-33; immunoglobulin kappa variable 1-33; immunoglobulin kappa variable 1/OR2-1 (pseudogene)
7976621	9.31	10.79	-2.8	0.0004	0.0335	VRK1	vaccinia related kinase 1
8102076	7.97	10.3	-5.02	0.0004	0.0338	CENPE	centromere protein E
7951535	10.14	11.22	-2.11	0.0004	0.0338	KDELC2	KDEL (Lys-Asp-Glu-Leu) containing 2
8162531	12.81	13.83	-2.03	0.0004	0.0343	MT1P1	metallothionein 1 pseudogene 1
7964460	12.05	9.39	6.33	0.0004	0.0343	DDIT3	DNA-damage-inducible transcript 3
8049542	6.61	7.88	-2.42	0.0004	0.0343	LRRFIP1	leucine rich repeat (in FLII) interacting protein 1
8067248	9.79	8.39	2.65	0.0004	0.0343	PPP4R1L	protein phosphatase 4, regulatory subunit 1-like (pseudogene)
8108981	8.03	6.86	2.25	0.0004	0.0345	STK32A	serine/threonine kinase 32A
8019988	12.4	11.16	2.37	0.0004	0.0345	PTPRM	protein tyrosine phosphatase, receptor type, M
8117594	8.42	10.63	-4.63	0.0004	0.0345	HIST1H2BM	histone cluster 1, H2bm
8161563	11.35	9.36	3.97	0.0004	0.0345	IGKV1OR-2; IGKV1D-33; IGKV1-33; IGKV1OR2-1	immunoglobulin kappa variable 1/OR-2 (pseudogene); immunoglobulin kappa variable 1D-33; immunoglobulin kappa variable 1-33; immunoglobulin kappa variable 1/OR2-1 (pseudogene)
8103951	11.11	9.96	2.22	0.0004	0.0345	ACSL1	acyl-CoA synthetase long-chain family member 1
8050213	9.92	8.89	2.03	0.0004	0.0345
7917996	7.92	6.19	3.33	0.0004	0.0345	LRRC39	leucine rich repeat containing 39
8027566	10.48	9.27	2.31	0.0004	0.0345	CEBPG	CCAAT/enhancer binding protein (C/EBP), gamma
7919560	8.87	10.37	-2.81	0.0004	0.0345	RNVU1-15	RNA, variant U1 small nuclear 15
7921434	8.3	6.91	2.62	0.0004	0.0345	AIM2	absent in melanoma 2
7975045	9.28	10.83	-2.93	0.0004	0.0345	MTHFD1	methylenetetrahydrofolate dehydrogenase (NADP+ dependent) 1, methenyltetrahydrofolate cyclohydrolase, formyltetrahydrofolate synthetase
7904463	10.32	11.39	-2.11	0.0004	0.0345
8009761	9.63	10.89	-2.4	0.0004	0.0347	NUP85	nucleoporin 85kDa
7930074	11.36	10.05	2.48	0.0004	0.0347	NFKB2	nuclear factor of kappa light polypeptide gene enhancer in B-cells 2 (p49/p100)
8141150	10.76	8.86	3.74	0.0004	0.0347	ASNS	asparagine synthetase (glutamine-hydrolyzing)
8161580	11.37	9.35	4.04	0.0004	0.0347	IGKV1D-33; IGKV1-33; IGKV1OR2-1	immunoglobulin kappa variable 1D-33; immunoglobulin kappa variable 1-33; immunoglobulin kappa variable 1/OR2-1 (pseudogene)
8019061	10.47	9.31	2.24	0.0004	0.0347	SGSH	N-sulfoglucosamine sulfohydrolase
7945829	8.96	7.73	2.33	0.0004	0.0347
8053735	11.64	9.6	4.12	0.0004	0.0347	IGKV1D-33; IGKV1-33; IGKV1OR2-1	immunoglobulin kappa variable 1D-33; immunoglobulin kappa variable 1-33; immunoglobulin kappa variable 1/OR2-1 (pseudogene)
8165630	9.63	8.63	2	0.0004	0.0347	ARRDC1-AS1	ARRDC1 antisense RNA 1
8097356	7.14	10.43	-9.79	0.0004	0.0347	PLK4	polo-like kinase 4
8121814	8.05	6.88	2.24	0.0004	0.0349	NKAIN2	Na+/K+ transporting ATPase interacting 2
7956076	9.83	10.88	-2.08	0.0004	0.0349	CDK2	cyclin-dependent kinase 2
8104912	9.76	11.09	-2.52	0.0004	0.0349	SKP2	S-phase kinase-associated protein 2, E3 ubiquitin protein ligase
8058570	9.09	7.9	2.27	0.0004	0.0349	KANSL1L	KAT8 regulatory NSL complex subunit 1 like
8077731	7.5	9.39	-3.7	0.0004	0.0351	FANCD2	Fanconi anemia complementation group D2
7961026	5.08	6.5	-2.68	0.0004	0.0352	LOC728715; OVOS	ovostatin homolog 2; ovostatin
8055426	7.89	9.54	-3.15	0.0004	0.0352	MCM6	minichromosome maintenance complex component 6
7899534	10.06	9.01	2.06	0.0004	0.0352	EPB41	erythrocyte membrane protein band 4.1
7966223	9.19	7.98	2.32	0.0004	0.0352	MMAB	methylmalonic aciduria (cobalamin deficiency) cblB type
7990391	11.57	8.83	6.71	0.0004	0.0362	CYP1A1	cytochrome P450, family 1, subfamily A, polypeptide 1
7904131	8.12	9.33	-2.31	0.0004	0.0364	DCLRE1B	DNA cross-link repair 1B
8029580	9.91	8.75	2.23	0.0004	0.0364	RELB	v-rel avian reticuloendotheliosis viral oncogene homolog B
8127756	8.37	7.31	2.08	0.0004	0.0364	LCA5	Leber congenital amaurosis 5
8160086	8.67	7.35	2.51	0.0004	0.0364
8028325	10.43	11.85	-2.68	0.0004	0.0364	C19orf33	chromosome 19 open reading frame 33
7919591	8.16	11.13	-7.86	0.0005	0.0364	FAM72B; FAM72C; FAM72D	family with sequence similarity 72, member B; family with sequence similarity 72, member C; family with sequence similarity 72, member D
8007471	11.75	10.74	2.01	0.0005	0.0364	NBR1	neighbor of BRCA1 gene 1
7957351	5.6	4.46	2.2	0.0005	0.0364	OTOGL	otogelin-like
8053602	8.93	7.35	3	0.0005	0.0364	PLGLB2; PLGLB1	plasminogen-like B2; plasminogen-like B1
8043367	8.93	7.35	3	0.0005	0.0364	PLGLB2; PLGLB1	plasminogen-like B2; plasminogen-like B1
7926368	12.89	13.9	-2	0.0005	0.0364	VIM	vimentin
8114171	8.15	6.77	2.6	0.0005	0.0364	CDKL3	cyclin-dependent kinase-like 3
8094759	9.07	8.07	1.99	0.0005	0.0364	NSUN7	NOP2/Sun domain family, member 7
7974835	9.43	7.92	2.84	0.0005	0.0364	PRKCH	protein kinase C, eta
7995838	10.02	11.41	-2.63	0.0005	0.0364	MT1X	metallothionein 1X
7972737	10.74	9.58	2.23	0.0005	0.0367	LIG4	ligase IV, DNA, ATP-dependent
7993167	8.85	6.8	4.14	0.0005	0.0367	ATF7IP2	activating transcription factor 7 interacting protein 2
8156290	10.95	12.79	-3.58	0.0005	0.0367	CKS2	CDC28 protein kinase regulatory subunit 2
7930170	8.31	7.18	2.19	0.0005	0.0368	BORCS7; BORCS7-ASMT	BLOC-1 related complex subunit 7; BORCS7-ASMT readthrough (NMD candidate)
8054580	8.43	11.48	-8.29	0.0005	0.037	BUB1	BUB1 mitotic checkpoint serine/threonine kinase
8000738	10.23	9.23	2	0.0005	0.0371	KCTD13	potassium channel tetramerization domain containing 13
7958031	7.59	9.18	-3.01	0.0005	0.0376	PARPBP	PARP1 binding protein
8122637	10.38	9.36	2.03	0.0005	0.0376	SASH1	SAM and SH3 domain containing 1
7965964	11.5	10.43	2.1	0.0005	0.0376	SLC41A2	solute carrier family 41 (magnesium transporter), member 2
8129254	10.48	9.27	2.32	0.0005	0.0376	MAN1A1	mannosidase, alpha, class 1A, member 1
7930274	7.35	5.88	2.76	0.0005	0.0376
7970892	7.94	6.79	2.23	0.0005	0.0379	N4BP2L1	NEDD4 binding protein 2-like 1
8116418	11.52	10.41	2.17	0.0005	0.0379	GFPT2	glutamine-fructose-6-phosphate transaminase 2
8114425	7.22	9.27	-4.13	0.0005	0.0379	CDC25C	cell division cycle 25C
7957186	11.42	10.4	2.03	0.0005	0.0379	TBC1D15	TBC1 domain family, member 15
7920258	10.11	11.2	-2.13	0.0005	0.0379	S100A6	S100 calcium binding protein A6
7946142	11.1	12.47	-2.58	0.0005	0.0379	PRKCDBP	protein kinase C, delta binding protein
8115068	8.66	7.2	2.75	0.0005	0.0379	TIGD6	tigger transposable element derived 6
8144036	7.4	9.88	-5.58	0.0005	0.0379	XRCC2	X-ray repair complementing defective repair in Chinese hamster cells 2
8112596	9	7.62	2.61	0.0005	0.0379	ANKRA2	ankyrin repeat, family A (RFXANK-like), 2
8039713	6.12	5.15	1.96	0.0005	0.038	C19orf18	chromosome 19 open reading frame 18
7968417	7.92	6.91	2.01	0.0005	0.038	FRY	FRY microtubule binding protein
7957608	6.54	7.81	-2.42	0.0005	0.038	MIR492; KRT19P2	microRNA 492; keratin 19 pseudogene 2
8079237	6.55	9.22	-6.35	0.0005	0.038	KIF15	kinesin family member 15
8139840	10.07	8.8	2.41	0.0005	0.038	ERV3-1	endogenous retrovirus group 3, member 1
7919556	8.9	10.35	-2.73	0.0005	0.038	RNVU1-18; RNU1-3; RNU1-4; RNU1-2; RNU1-1; RNVU1-15; RNU1-28P; RNU1-27P	RNA, variant U1 small nuclear 18; RNA, U1 small nuclear 3; RNA, U1 small nuclear 4; RNA, U1 small nuclear 2; RNA, U1 small nuclear 1; RNA, variant U1 small nuclear 15; RNA, U1 small nuclear 28, pseudogene; RNA, U1 small nuclear 27, pseudogene
8091550	7.36	8.49	-2.18	0.0005	0.038
8050557	8.96	9.94	-1.98	0.0005	0.038	SDC1	syndecan 1
8038624	7.86	9.21	-2.56	0.0005	0.038	C19orf48	chromosome 19 open reading frame 48
7929779	8.32	7.22	2.14	0.0005	0.038	ABCC2	ATP binding cassette subfamily C member 2
8044499	11.37	12.38	-2.01	0.0005	0.038	SLC20A1	solute carrier family 20 (phosphate transporter), member 1
8173930	8.4	6.87	2.89	0.0005	0.0383	DIAPH2-AS1	DIAPH2 antisense RNA 1
8103728	8.53	10.23	-3.24	0.0005	0.0385	HMGB2	high mobility group box 2
7977058	12	11.02	1.97	0.0005	0.0386	EIF5	eukaryotic translation initiation factor 5
8128795	9.52	7.99	2.88	0.0005	0.0387	AK9	adenylate kinase 9
8117580	8.36	9.53	-2.25	0.0005	0.039	HIST1H2AI	histone cluster 1, H2ai
8043480	11.59	9.55	4.1	0.0005	0.039	IGKV1D-33; IGKV1-33; IGKV1D-13	immunoglobulin kappa variable 1D-33; immunoglobulin kappa variable 1-33; immunoglobulin kappa variable 1D-13
8106516	10.63	9.49	2.19	0.0005	0.039	JMY	junction mediating and regulatory protein, p53 cofactor
7904572	6.43	7.95	-2.87	0.0005	0.039
8112940	12.04	10.9	2.21	0.0005	0.0391	SSBP2	single-stranded DNA binding protein 2
8003844	7.96	9.34	-2.6	0.0006	0.0391	GSG2	germ cell associated 2 (haspin)
7916316	10.48	11.58	-2.13	0.0006	0.0391	NDC1	NDC1 transmembrane nucleoporin
7995552	10.84	9.54	2.45	0.0006	0.0391	CYLD	cylindromatosis (turban tumor syndrome)
7991406	8.85	11.5	-6.28	0.0006	0.0391	PRC1	protein regulator of cytokinesis 1
7953351	10.06	11.46	-2.63	0.0006	0.0391	NCAPD2	non-SMC condensin I complex subunit D2
8171381	6.52	7.98	-2.75	0.0006	0.0391	FANCB	Fanconi anemia complementation group B
7921121	9.25	10.59	-2.53	0.0006	0.0391	MRPL24	mitochondrial ribosomal protein L24
8117321	11.62	10.54	2.12	0.0006	0.0391	TRIM38	tripartite motif containing 38
8081758	8.93	7.72	2.32	0.0006	0.0391	GRAMD1C	GRAM domain containing 1C
7903619	12.89	11.83	2.08	0.0006	0.0391	SARS	seryl-tRNA synthetase
8121588	10.31	9.08	2.34	0.0006	0.0391	DSE	dermatan sulfate epimerase
8127364	10.92	9.7	2.33	0.0006	0.0393	LINC00680; GUSBP4; GUSBP1	long intergenic non-protein coding RNA 680; glucuronidase, beta pseudogene 4; glucuronidase, beta pseudogene 1
7958828	11.2	10.21	1.99	0.0006	0.0393	TRAFD1	TRAF-type zinc finger domain containing 1
8113483	8.62	7.13	2.8	0.0006	0.0394	TMEM232	transmembrane protein 232
7968563	9.21	11.41	-4.6	0.0006	0.0394	RFC3	replication factor C subunit 3
7917528	8.9	7.84	2.08	0.0006	0.0394
8044391	11.16	10.15	2.01	0.0006	0.0395	MERTK	MER proto-oncogene, tyrosine kinase
8062766	7.89	9.04	-2.23	0.0006	0.0395	MYBL2	v-myb avian myeloblastosis viral oncogene homolog-like 2
7948612	11.67	12.63	-1.96	0.0006	0.0395	FADS1	fatty acid desaturase 1
8039928	8.55	11.29	-6.67	0.0006	0.0395	FAM72B; FAM72A; FAM72C; FAM72D	family with sequence similarity 72, member B; family with sequence similarity 72, member A; family with sequence similarity 72, member C; family with sequence similarity 72, member D
8000884	9.91	11.08	-2.26	0.0006	0.0395	DCTPP1	dCTP pyrophosphatase 1
8047288	7.89	9.75	-3.63	0.0006	0.0395	SGOL2	shugoshin-like 2 (S. pombe)
7989975	9.16	10.76	-3.01	0.0006	0.0395	CLN6	ceroid-lipofuscinosis, neuronal 6, late infantile, variant
8145766	9.57	10.65	-2.12	0.0006	0.0395	NRG1	neuregulin 1
7944850	11.62	10.57	2.07	0.0006	0.0395	TBRG1	transforming growth factor beta regulator 1
7961900	9.98	8.69	2.46	0.0006	0.0395	ITPR2	inositol 1,4,5-trisphosphate receptor, type 2
8124388	9.1	13	-14.94	0.0006	0.0399	HIST1H3B	histone cluster 1, H3b
8099860	12.08	11.09	1.98	0.0006	0.0399	RFC1	replication factor C subunit 1
8007462	10.04	9.08	1.95	0.0006	0.0401	NBR2	neighbor of BRCA1 gene 2 (non-protein coding)
8094870	7.33	9.32	-3.99	0.0006	0.0401	SHISA3	shisa family member 3
8041273	10.44	9.43	2.01	0.0006	0.0401	YIPF4	Yip1 domain family member 4
8089875	6.19	7.44	-2.38	0.0006	0.0401	POLQ	polymerase (DNA directed), theta
7914904	11.42	10.46	1.95	0.0006	0.0401	STK40	serine/threonine kinase 40
7995574	12.21	13.2	-1.98	0.0006	0.0401	HNRNPA1P10	heterogeneous nuclear ribonucleoprotein A1 pseudogene 10
7966127	10.34	8.75	3.01	0.0006	0.0401	SELPLG	selectin P ligand
8117435	10.39	8.95	2.7	0.0006	0.0401	BTN3A2	butyrophilin, subfamily 3, member A2
7955179	12.08	13.23	-2.22	0.0006	0.0401	TUBA1C	tubulin, alpha 1c
8054054	9.61	10.7	-2.12	0.0006	0.0401	ANKRD36; ANKRD36B	ankyrin repeat domain 36; ankyrin repeat domain 36B
8044149	8.14	6.86	2.44	0.0006	0.0401	PLGLB2; PLGLA; PLGLB1	plasminogen-like B2; plasminogen-like A (pseudogene); plasminogen-like B1
8152582	6.53	8.59	-4.16	0.0006	0.0401	DSCC1	DNA replication and sister chromatid cohesion 1
8095221	9.89	11.28	-2.62	0.0006	0.0401	PAICS	phosphoribosylaminoimidazole carboxylase, phosphoribosylaminoimidazole succinocarboxamide synthetase
7964145	7.68	8.75	-2.1	0.0006	0.0401	TIMELESS	timeless circadian clock
7927658	11.97	10.7	2.4	0.0006	0.0401	UBE2D1	ubiquitin conjugating enzyme E2D 1
8034313	12.3	13.3	-2	0.0006	0.0401	HNRNPA1P10; HNRNPA1; HNRNPA1P7	heterogeneous nuclear ribonucleoprotein A1 pseudogene 10; heterogeneous nuclear ribonucleoprotein A1; heterogeneous nuclear ribonucleoprotein A1 pseudogene 7
7909146	8.63	11.39	-6.78	0.0006	0.0401	FAM72B; FAM72A	family with sequence similarity 72, member B; family with sequence similarity 72, member A
7994109	9.17	11.8	-6.19	0.0006	0.0401	PLK1	polo-like kinase 1
8168146	7.03	10.39	-10.23	0.0006	0.0401	KIF4A	kinesin family member 4A
7982751	5.25	4.31	1.92	0.0006	0.0401
8004804	8.17	9.27	-2.15	0.0006	0.0401	PFAS	phosphoribosylformylglycinamidine synthase
8041867	9.19	10.43	-2.36	0.0006	0.0401	MSH2	mutS homolog 2
7907213	10.84	9.88	1.94	0.0006	0.0401	GORAB	golgin, RAB6-interacting
7918657	9.09	7.53	2.95	0.0006	0.0401	PTPN22	protein tyrosine phosphatase, non-receptor type 22 (lymphoid)
8139299	10.1	11.15	-2.07	0.0006	0.0401	POLD2	polymerase (DNA directed), delta 2, accessory subunit
7923086	7.64	10.91	-9.7	0.0006	0.0401	ASPM	abnormal spindle microtubule assembly
7947462	9.97	8.66	2.48	0.0006	0.0401	ABTB2	ankyrin repeat and BTB (POZ) domain containing 2
8008819	9.09	7.99	2.15	0.0006	0.0401	YPEL2	yippee like 2
8132318	9.99	12.93	-7.67	0.0006	0.0401	ANLN	anillin actin binding protein
8012918	8.74	7.69	2.08	0.0006	0.0401	CDRT4; TVP23C-CDRT4	CMT1A duplicated region transcript 4; TVP23C-CDRT4 readthrough
8054712	11.4	8.53	7.29	0.0006	0.0401	IL1A	interleukin 1 alpha
8175420	9.71	11.02	-2.49	0.0006	0.0401	RBMX	RNA binding motif protein, X-linked
8119016	11.45	10.47	1.98	0.0007	0.0401	MAPK13	mitogen-activated protein kinase 13
7904452	8.63	11.36	-6.62	0.0007	0.0401	FAM72B	family with sequence similarity 72, member B
7960544	9.83	8.74	2.14	0.0007	0.0401	VAMP1	vesicle associated membrane protein 1
8046804	8.49	9.6	-2.15	0.0007	0.0401	NUP35	nucleoporin 35kDa
7908161	9.5	10.51	-2.01	0.0007	0.0401	C1orf21	chromosome 1 open reading frame 21
7949060	11.25	12.48	-2.34	0.0007	0.0402	PPP1R14B	protein phosphatase 1, regulatory (inhibitor) subunit 14B
8014974	9.14	12.55	-10.67	0.0007	0.0402	TOP2A	topoisomerase (DNA) II alpha
7911138	9.68	8.67	2.02	0.0007	0.0402	CNST	consortin, connexin sorting protein
8129953	11.74	10.68	2.09	0.0007	0.0402	HIVEP2	human immunodeficiency virus type I enhancer binding protein 2
8162570	8.38	7.18	2.29	0.0007	0.0402	HSD17B3	hydroxysteroid (17-beta) dehydrogenase 3
7922250	10.41	9.48	1.9	0.0007	0.0402	SCYL3	SCY1-like, kinase-like 3
7970624	8.43	9.49	-2.08	0.0007	0.0402	CENPJ	centromere protein J
8043602	8.32	11.17	-7.21	0.0007	0.0404	NCAPH	non-SMC condensin I complex subunit H
7970858	8.08	9.29	-2.31	0.0007	0.0404	HMGB1	high mobility group box 1
8043197	12.77	13.73	-1.95	0.0007	0.0404	VAMP8	vesicle associated membrane protein 8
8047401	9.33	8.19	2.2	0.0007	0.0404	CFLAR	CASP8 and FADD like apoptosis regulator
7926259	7.44	9.65	-4.63	0.0007	0.0404	MCM10	minichromosome maintenance 10 replication initiation factor
8110841	9.69	10.94	-2.38	0.0007	0.0404	LPCAT1	lysophosphatidylcholine acyltransferase 1
8037991	8.57	9.53	-1.95	0.0007	0.0406	LIG1	ligase I, DNA, ATP-dependent
7940582	8.08	6.87	2.32	0.0007	0.0406	BEST1	bestrophin 1
7989146	6.94	8.41	-2.77	0.0007	0.0406	MNS1	meiosis-specific nuclear structural 1
8056837	8.79	7.87	1.89	0.0007	0.0406	GPR155	G protein-coupled receptor 155
7933772	8.4	7.45	1.93	0.0007	0.0406	ANK3	ankyrin 3, node of Ranvier (ankyrin G)
8115516	8.11	6.72	2.62	0.0007	0.0406	SOX30	SRY box 30
7942832	6.76	9.1	-5.04	0.0007	0.0406	DDIAS	DNA damage-induced apoptosis suppressor
8013671	8.28	10.67	-5.23	0.0007	0.0406	SPAG5	sperm associated antigen 5
8049317	10.8	9.83	1.95	0.0007	0.0406	DGKD	diacylglycerol kinase, delta 130kDa
7959484	8.59	7.24	2.56	0.0007	0.0406	CCDC62	coiled-coil domain containing 62
8043820	9.67	8.74	1.91	0.0007	0.0406	UNC50	unc-50 homolog (C. elegans)
8043431	9.14	7.84	2.47	0.0007	0.0406	IGKV1D-33; IGKV1-33	immunoglobulin kappa variable 1D-33; immunoglobulin kappa variable 1-33
8022283	11.23	8.07	8.92	0.0007	0.0406	PIEZO2	piezo-type mechanosensitive ion channel component 2
8124397	9.6	11.2	-3.03	0.0007	0.0406	HIST1H1C	histone cluster 1, H1c
7951351	9.59	8.24	2.55	0.0007	0.0406	PDGFD	platelet derived growth factor D
7969243	10.28	11.45	-2.26	0.0007	0.0406	CKAP2	cytoskeleton associated protein 2
8162147	11.13	10.2	1.9	0.0007	0.0406	ZCCHC6	zinc finger, CCHC domain containing 6
7929258	9.05	11.02	-3.92	0.0007	0.0406	KIF11	kinesin family member 11
8121225	9.97	8.94	2.04	0.0007	0.0407	GRIK2	glutamate receptor, ionotropic, kainate 2
8126347	9.66	8.67	1.98	0.0007	0.0407	USP49	ubiquitin specific peptidase 49
8173825	9.53	8.58	1.94	0.0007	0.0407	RPS6KA6	ribosomal protein S6 kinase, 90kDa, polypeptide 6
8014794	10.31	9.35	1.94	0.0007	0.0407	CACNB1	calcium channel, voltage-dependent, beta 1 subunit
7987840	11.13	10.04	2.13	0.0007	0.0407	VPS39	vacuolar protein sorting 39 homolog (S. cerevisiae)
8146092	6.92	5.91	2.02	0.0007	0.0407	IDO1	indoleamine 2,3-dioxygenase 1
8135718	10.48	9.34	2.2	0.0007	0.041	ING3	inhibitor of growth family member 3
7911349	7.29	6.22	2.09	0.0007	0.0411
8140151	9.38	10.69	-2.49	0.0007	0.0411	RFC2	replication factor C subunit 2
7971335	8.47	7.48	1.98	0.0007	0.0411	CCDC122	coiled-coil domain containing 122
7968242	10.14	11.14	-2.01	0.0007	0.0411	GTF3A	general transcription factor IIIA
7921552	10.12	9.13	1.99	0.0007	0.0411	DCAF8	DDB1 and CUL4 associated factor 8
7951372	10.82	9.81	2.01	0.0007	0.0411	CASP4	caspase 4
7982663	7.55	10.75	-9.2	0.0007	0.0411	PAK6; BUB1B	p21 protein (Cdc42/Rac)-activated kinase 6; BUB1 mitotic checkpoint serine/threonine kinase B
7992967	9.32	8.27	2.08	0.0007	0.0411	VASN	vasorin
7919028	8.18	6.93	2.37	0.0007	0.0411	TBX15	T-box 15
8047926	8.46	6.89	2.96	0.0007	0.0411	MAP2	microtubule associated protein 2
8063211	11.73	10.66	2.1	0.0007	0.0411	NCOA3	nuclear receptor coactivator 3
8082314	10.19	11.12	-1.91	0.0007	0.0411	PLXNA1	plexin A1
8120838	6.73	10.24	-11.42	0.0007	0.0412	TTK	TTK protein kinase
8068593	10.47	9.19	2.44	0.0007	0.0412	ETS2	v-ets avian erythroblastosis virus E26 oncogene homolog 2
8162019	10.01	9.07	1.91	0.0007	0.0412	KIF27	kinesin family member 27
8106978	8.64	7.51	2.19	0.0007	0.0412	RFESD	Rieske (Fe-S) domain containing
8126905	6.93	5.6	2.5	0.0007	0.0412	CRISP3	cysteine-rich secretory protein 3
8146637	11.94	10.9	2.06	0.0008	0.0412	YTHDF3	YTH N(6)-methyladenosine RNA binding protein 3
8095376	12.77	13.68	-1.87	0.0008	0.0414
7940372	10.75	11.78	-2.04	0.0008	0.0415	TMEM109	transmembrane protein 109
8161451	9.98	9.04	1.92	0.0008	0.0415	LOC102724238; LOC554249	uncharacterized LOC102724238; uncharacterized LOC554249
8155393	9.98	9.04	1.92	0.0008	0.0415	LOC102724238; LOC554249	uncharacterized LOC102724238; uncharacterized LOC554249
8160670	10.85	9.55	2.46	0.0008	0.0415	AQP3	aquaporin 3 (Gill blood group)
8002322	11.04	10.02	2.03	0.0008	0.0415	PDXDC2P	pyridoxal-dependent decarboxylase domain containing 2, pseudogene
7927710	7.59	10.42	-7.09	0.0008	0.0415	CDK1	cyclin-dependent kinase 1
7975113	9.83	8.92	1.88	0.0008	0.0415	CHURC1-FNTB; CHURC1	CHURC1-FNTB readthrough; churchill domain containing 1
8126093	8.42	7.48	1.92	0.0008	0.0415
7918008	10.74	9.84	1.87	0.0008	0.0415	DBT	dihydrolipoamide branched chain transacylase E2
8019964	7.9	6.86	2.05	0.0008	0.0419	ARHGAP28	Rho GTPase activating protein 28
7955736	8.02	9.04	-2.04	0.0008	0.042	ESPL1	extra spindle pole bodies like 1, separase
8155268	9.15	10.52	-2.6	0.0008	0.042	POLR1E	polymerase (RNA) I polypeptide E
7975136	11.35	12.26	-1.88	0.0008	0.042	FUT8	fucosyltransferase 8 (alpha (1,6) fucosyltransferase)
7923189	7.71	10.49	-6.91	0.0008	0.042	KIF14	kinesin family member 14
7948836	10.3	11.29	-1.98	0.0008	0.042	TMEM223	transmembrane protein 223
7977270	9.5	10.72	-2.34	0.0008	0.042	INF2	inverted formin, FH2 and WH2 domain containing
7930996	10.8	9.91	1.86	0.0008	0.0421	WDR11	WD repeat domain 11
8111960	7.9	9.06	-2.24	0.0008	0.0421	C5orf34	chromosome 5 open reading frame 34
8083090	12.89	11.85	2.06	0.0008	0.0421	ZBTB38	zinc finger and BTB domain containing 38
8140170	9.28	8.32	1.94	0.0008	0.0422	GTF2IRD2B; GTF2IRD2	GTF2I repeat domain containing 2B; GTF2I repeat domain containing 2
8138091	11.1	9.94	2.22	0.0008	0.0422	DAGLB; KDELR2	diacylglycerol lipase, beta; KDEL (Lys-Asp-Glu-Leu) endoplasmic reticulum protein retention receptor 2
8145418	7.51	9.92	-5.32	0.0008	0.0423	CDCA2	cell division cycle associated 2
8090420	11.22	10.23	1.99	0.0008	0.0424	TPRA1	transmembrane protein, adipocyte asscociated 1
8063923	7.91	9.03	-2.17	0.0008	0.0424	SLCO4A1	solute carrier organic anion transporter family, member 4A1
8058108	9.3	8.37	1.89	0.0008	0.0424	TYW5	tRNA-yW synthesizing protein 5
8084219	10.7	9.39	2.48	0.0008	0.0424	KLHL24	kelch-like family member 24
8131871	9.26	8.29	1.95	0.0008	0.043	CCDC126	coiled-coil domain containing 126
8179819	9.39	10.37	-1.97	0.0008	0.043	DDAH2	dimethylarginine dimethylaminohydrolase 2
8178590	9.39	10.37	-1.97	0.0008	0.043	DDAH2	dimethylarginine dimethylaminohydrolase 2
8065353	10.01	11.24	-2.35	0.0008	0.0431	THBD	thrombomodulin
7911096	8.66	7.72	1.92	0.0008	0.0433	EFCAB2	EF-hand calcium binding domain 2
8111698	12.13	11.09	2.06	0.0008	0.0435	RICTOR	RPTOR independent companion of MTOR, complex 2
8052654	10.69	9.06	3.09	0.0008	0.0435	PELI1	pellino E3 ubiquitin protein ligase 1
7969559	11.24	12.36	-2.18	0.0009	0.0438	PTMAP5	prothymosin, alpha pseudogene 5
8120239	10.45	11.47	-2.02	0.0009	0.0438	TMEM14A	transmembrane protein 14A
7978776	9.13	10.16	-2.04	0.0009	0.0438	MIS18BP1	MIS18 binding protein 1
7908204	8.06	6.93	2.18	0.0009	0.0438	HMCN1	hemicentin 1
8009476	6.4	7.62	-2.34	0.0009	0.0438	MAP2K6	mitogen-activated protein kinase kinase 6
8171493	8.5	9.43	-1.92	0.0009	0.0438	CTPS2	CTP synthase 2
8015642	7.94	8.95	-2	0.0009	0.0438	PSMC3IP	PSMC3 interacting protein
8138912	8.72	9.91	-2.28	0.0009	0.0438	LSM5	LSM5 homolog, U6 small nuclear RNA and mRNA degradation associated
8127031	10.3	11.6	-2.45	0.0009	0.0438	MCM3	minichromosome maintenance complex component 3
8040223	7.43	10.42	-7.96	0.0009	0.0438	RRM2	ribonucleotide reductase M2
7982294	6.78	8.07	-2.45	0.0009	0.0438	ARHGAP11B	Rho GTPase activating protein 11B
8122327	8.52	7.63	1.85	0.0009	0.0438	CCDC28A	coiled-coil domain containing 28A
8084630	8.41	6.93	2.78	0.0009	0.0438	LOC344887	NmrA-like family domain containing 1 pseudogene
8089145	9.84	8.53	2.47	0.0009	0.0438	ABI3BP	ABI family, member 3 (NESH) binding protein
8102171	10.94	9.63	2.48	0.0009	0.0438	TBCK	TBC1 domain containing kinase
7902512	10.26	9.31	1.93	0.0009	0.0438	DNAJB4	DnaJ (Hsp40) homolog, subfamily B, member 4
8041536	7.58	6.19	2.63	0.0009	0.0441	CYP1B1-AS1	CYP1B1 antisense RNA 1
7906904	10.33	9.08	2.38	0.0009	0.0441	HSD17B7	hydroxysteroid (17-beta) dehydrogenase 7
8022814	12.18	13.16	-1.97	0.0009	0.0441	HNRNPA1; HNRNPA1P10; HNRNPA1P7	heterogeneous nuclear ribonucleoprotein A1; heterogeneous nuclear ribonucleoprotein A1 pseudogene 10; heterogeneous nuclear ribonucleoprotein A1 pseudogene 7
8115261	8.39	9.64	-2.39	0.0009	0.0441	CCDC69	coiled-coil domain containing 69
7970844	8.19	9.15	-1.93	0.0009	0.0443	KATNAL1	katanin p60 subunit A-like 1
8048864	7.83	6.64	2.29	0.0009	0.0443	CCL20	chemokine (C-C motif) ligand 20
8047217	11.87	10.91	1.95	0.0009	0.0443	COQ10B	coenzyme Q10B
7992756	4.42	5.75	-2.52	0.0009	0.0443
8021716	9.1	9.99	-1.85	0.0009	0.0443	TIMM21	translocase of inner mitochondrial membrane 21 homolog (yeast)
8096224	11.26	10.23	2.04	0.0009	0.0443	AFF1	AF4/FMR2 family, member 1
8023598	8.93	7.97	1.95	0.0009	0.0443	RNF152	ring finger protein 152
8068083	9.33	8.38	1.94	0.0009	0.0443	MAP3K7CL	MAP3K7 C-terminal like
8151824	7.19	8.43	-2.37	0.0009	0.0443	RAD54B; FSBP	RAD54 homolog B (S. cerevisiae); fibrinogen silencer binding protein
7922343	7.52	6.61	1.89	0.0009	0.0443	TNFSF4	tumor necrosis factor (ligand) superfamily, member 4
8114964	7.72	6.32	2.64	0.0009	0.0447	SPINK1	serine peptidase inhibitor, Kazal type 1
7958262	11.49	9.75	3.33	0.0009	0.0447	TCP11L2	t-complex 11, testis-specific-like 2
8087839	7.61	8.49	-1.85	0.0009	0.0447	POC1A	POC1 centriolar protein A
8142886	11.61	10.72	1.86	0.0009	0.0447	UBE2H	ubiquitin conjugating enzyme E2H
8022295	12.61	10.13	5.58	0.0009	0.0447	PIEZO2	piezo-type mechanosensitive ion channel component 2
8115099	8.57	7.64	1.91	0.0009	0.0447	PDGFRB	platelet-derived growth factor receptor, beta polypeptide
8069933	7.77	9.01	-2.37	0.0009	0.0447	MIS18A	MIS18 kinetochore protein A
8064844	9.91	10.97	-2.09	0.0009	0.0447	PCNA	proliferating cell nuclear antigen
8067903	11.69	10.73	1.95	0.0009	0.0447	USP25	ubiquitin specific peptidase 25
7915147	10.18	9.27	1.87	0.0009	0.0447	FHL3	four and a half LIM domains 3
7929334	9.18	11.76	-5.99	0.0009	0.0447	CEP55	centrosomal protein 55kDa
8163383	11	10.06	1.93	0.0009	0.0447	SUSD1	sushi domain containing 1
7961166	10.45	7.69	6.79	0.0009	0.0447	KLRC4-KLRK1; KLRC4	KLRC4-KLRK1 readthrough; killer cell lectin-like receptor subfamily C, member 4
7916282	10.14	11.12	-1.98	0.0009	0.0447	LRP8	LDL receptor related protein 8
8156160	11.01	10.11	1.87	0.0009	0.0447
7918504	8.37	7.47	1.86	0.0009	0.0447	OVGP1	oviductal glycoprotein 1
7927550	8.31	7.36	1.92	0.0009	0.045	TIMM23B; TIMM23	translocase of inner mitochondrial membrane 23 homolog B (yeast); translocase of inner mitochondrial membrane 23 homolog (yeast)
8142307	11.01	10.06	1.93	0.0009	0.045	PNPLA8	patatin-like phospholipase domain containing 8
7964089	11.09	9.35	3.33	0.0009	0.045	PAN2	PAN2 poly(A) specific ribonuclease subunit
7913824	9.98	8.94	2.07	0.001	0.045	RSRP1	arginine/serine-rich protein 1
8129097	7.11	6.17	1.92	0.001	0.045	TSPYL1	TSPY-like 1
8082100	10.18	9.23	1.94	0.001	0.045	PARP14	poly(ADP-ribose) polymerase family member 14
8101210	6.01	6.97	-1.94	0.001	0.045
8062034	10.66	9.77	1.85	0.001	0.045	TP53INP2	tumor protein p53 inducible nuclear protein 2
7909568	8.23	11.26	-8.17	0.001	0.045	DTL	denticleless E3 ubiquitin protein ligase homolog (Drosophila)
8176234	7.96	6.59	2.59	0.001	0.045	CLIC2	chloride intracellular channel 2
8091656	10.49	9.62	1.82	0.001	0.045
7980271	9.81	8.93	1.83	0.001	0.045	NEK9	NIMA-related kinase 9
8099912	11.36	10.48	1.85	0.001	0.045	SMIM14	small integral membrane protein 14
8074969	9.94	11.01	-2.11	0.001	0.045	DDT	D-dopachrome tautomerase
8089372	8.88	10.82	-3.82	0.001	0.045	KIAA1524	KIAA1524
8030993	9.35	8.45	1.87	0.001	0.045	ZNF761	zinc finger protein 761
8051864	8.17	6.98	2.27	0.001	0.045	C1GALT1C1L	C1GALT1-specific chaperone 1 like
7998585	9.91	10.79	-1.84	0.001	0.045	MRPS34	mitochondrial ribosomal protein S34
8125048	9.38	10.34	-1.94	0.001	0.045	DDAH2	dimethylarginine dimethylaminohydrolase 2
8026047	11.45	10.23	2.33	0.001	0.0457	JUNB	jun B proto-oncogene
8117760	10.15	8.92	2.34	0.001	0.0457	HLA-F	major histocompatibility complex, class I, F
8015769	6.84	8.81	-3.92	0.001	0.0457	BRCA1	breast cancer 1, early onset
8077376	9.56	8.08	2.8	0.001	0.0459	ITPR1	inositol 1,4,5-trisphosphate receptor, type 1
7915609	8.29	7.37	1.89	0.001	0.0459	TCTEX1D4	Tctex1 domain containing 4
7998759	9.83	10.69	-1.83	0.001	0.0459	PGP	phosphoglycolate phosphatase
7917530	11.53	9.95	2.98	0.001	0.0459	GBP2	guanylate binding protein 2, interferon-inducible
8083320	4.79	5.89	-2.14	0.001	0.0459
8071332	9.25	10.53	-2.43	0.001	0.0459	RANBP1	RAN binding protein 1
8149275	5.91	7.03	-2.19	0.001	0.0459
8102655	10.26	9.22	2.06	0.001	0.0459	BBS7	Bardet-Biedl syndrome 7
7944913	6.79	7.97	-2.27	0.001	0.0459	CCDC15	coiled-coil domain containing 15
8117020	11.35	9.87	2.79	0.001	0.0459	MYLIP	myosin regulatory light chain interacting protein
8042460	5.92	4.92	1.99	0.001	0.046
8063903	9.62	10.77	-2.22	0.001	0.046	RPS21	ribosomal protein S21
7971950	8.02	6.95	2.1	0.001	0.0461	DACH1	dachshund family transcription factor 1
7982757	8.42	10.74	-4.98	0.001	0.0462	CASC5	cancer susceptibility candidate 5
8081065	8.4	9.32	-1.89	0.001	0.0462
8071212	7.66	10.12	-5.5	0.001	0.0462	CDC45	cell division cycle 45
7939087	10.59	9.63	1.95	0.001	0.0462	ARL14EP	ADP-ribosylation factor like GTPase 14 effector protein
8063531	7.89	7.02	1.84	0.001	0.0462	FAM209B	family with sequence similarity 209, member B
7956220	10.41	11.28	-1.83	0.001	0.0462	NABP2	nucleic acid binding protein 2
8009253	9.8	8.01	3.47	0.001	0.0462
7898750	10.48	9.48	2	0.001	0.0462	ZBTB40	zinc finger and BTB domain containing 40
8020527	11.57	10.52	2.07	0.001	0.0462	C18orf8	chromosome 18 open reading frame 8
7952677	10.3	9.43	1.82	0.001	0.0462	NFRKB	nuclear factor related to kappaB binding protein
7959267	9.2	8.29	1.89	0.001	0.0462	P2RX4	purinergic receptor P2X, ligand gated ion channel, 4
8008795	9.01	8.11	1.86	0.001	0.0463	SMG8	SMG8 nonsense mediated mRNA decay factor
7926679	9.59	8.62	1.95	0.001	0.0463	KIAA1217	KIAA1217
8077851	9.65	8.66	1.98	0.001	0.0463	HRH1	histamine receptor H1
8098195	12.61	11.69	1.89	0.0011	0.0465	MSMO1	methylsterol monooxygenase 1
7908777	11.45	12.32	-1.83	0.0011	0.0465
8133549	9.37	8.25	2.17	0.0011	0.0465	GTF2IRD2B; GTF2IRD2	GTF2I repeat domain containing 2B; GTF2I repeat domain containing 2
8129728	9.96	8.99	1.96	0.0011	0.0465	AHI1	Abelson helper integration site 1
8097116	7.67	6.69	1.98	0.0011	0.0466
8104234	8.26	10.21	-3.85	0.0011	0.0466	TRIP13	thyroid hormone receptor interactor 13
8044961	10.19	11.63	-2.71	0.0011	0.0466	RNU4ATAC	RNA, U4atac small nuclear (U12-dependent splicing)
7994637	8.66	9.62	-1.95	0.0011	0.0466	MAZ	MYC-associated zinc finger protein (purine-binding transcription factor)
8156581	10.59	9.75	1.8	0.0011	0.0466	ERCC6L2	excision repair cross-complementation group 6-like 2
8004431	12.27	10.89	2.6	0.0011	0.0466	POLR2A	polymerase (RNA) II (DNA directed) polypeptide A, 220kDa
7909954	9.56	8.66	1.87	0.0011	0.0466	DISP1	dispatched homolog 1 (Drosophila)
8150599	10.46	11.43	-1.96	0.0011	0.047	PRKDC	protein kinase, DNA-activated, catalytic polypeptide
8112647	4.8	3.95	1.81	0.0011	0.047
7918235	8.12	7.2	1.89	0.0011	0.0472	AKNAD1	AKNA domain containing 1
8105842	5.82	7.37	-2.93	0.0011	0.0473	CENPH	centromere protein H
8142098	9.94	8.5	2.72	0.0011	0.0474	ATXN7L1	ataxin 7-like 1
8134211	10.18	9.26	1.89	0.0011	0.0474	RBM48	RNA binding motif protein 48
8136401	9.4	10.27	-1.83	0.0011	0.0474	NUP205	nucleoporin 205kDa
8163257	9.66	10.7	-2.07	0.0011	0.0474	LPAR1	lysophosphatidic acid receptor 1
8144153	8.13	10.28	-4.44	0.0011	0.0475	NCAPG2	non-SMC condensin II complex subunit G2
8063835	9.74	10.63	-1.85	0.0011	0.048	LSM14B	LSM family member 14B
8131803	8.37	7.45	1.89	0.0011	0.048	IL6	interleukin 6
8006239	11.14	10.22	1.9	0.0011	0.048	NF1	neurofibromin 1
8152668	8.97	10.51	-2.91	0.0011	0.048	ATAD2	ATPase family, AAA domain containing 2
8095362	13.19	14.05	-1.81	0.0011	0.048
8109350	9.83	8.97	1.81	0.0011	0.048	SLC36A1	solute carrier family 36 (proton/amino acid symporter), member 1
8133902	7.83	8.76	-1.91	0.0011	0.048
7972217	11.21	12.07	-1.82	0.0011	0.048	SPRY2	sprouty RTK signaling antagonist 2
7916562	12.11	12.98	-1.83	0.0011	0.048	HNRNPA1; HNRNPA1P10; HNRNPA1P6; HNRNPA1P7	heterogeneous nuclear ribonucleoprotein A1; heterogeneous nuclear ribonucleoprotein A1 pseudogene 10; heterogeneous nuclear ribonucleoprotein A1 pseudogene 6; heterogeneous nuclear ribonucleoprotein A1 pseudogene 7
7897774	11.02	10.14	1.84	0.0011	0.048	CLCN6; NPPA-AS1	chloride channel, voltage-sensitive 6; NPPA antisense RNA 1
8117470	8.9	7.98	1.88	0.0011	0.048	BTN2A3P	butyrophilin, subfamily 2, member A3, pseudogene
8098193	8.33	7.12	2.31	0.0011	0.048
7987642	9.64	8.79	1.8	0.0012	0.048	NDUFAF1	NADH dehydrogenase (ubiquinone) complex I, assembly factor 1
8157524	11.71	10.63	2.11	0.0012	0.048	TLR4	toll-like receptor 4
8019857	7.32	10.67	-10.2	0.0012	0.048	NDC80	NDC80 kinetochore complex component
8142100	10.31	9.03	2.43	0.0012	0.048	ATXN7L1	ataxin 7-like 1
8146357	9.24	10.83	-3.01	0.0012	0.048	MCM4	minichromosome maintenance complex component 4
7904433	10.47	9.64	1.79	0.0012	0.048	PHGDH	phosphoglycerate dehydrogenase
7962250	10.86	9.85	2.02	0.0012	0.048	CPNE8	copine VIII
7906223	10.95	9.55	2.63	0.0012	0.048	RRNAD1	ribosomal RNA adenine dimethylase domain containing 1
8125139	11.72	10.76	1.94	0.0012	0.048	NEU1	sialidase 1 (lysosomal sialidase)
8179851	11.72	10.76	1.94	0.0012	0.048	NEU1	sialidase 1 (lysosomal sialidase)
7927082	9.98	8.85	2.19	0.0012	0.048	HSD17B7P2	hydroxysteroid (17-beta) dehydrogenase 7 pseudogene 2
8041644	10.21	9.32	1.85	0.0012	0.048	PLEKHH2	pleckstrin homology domain containing, family H (with MyTH4 domain) member 2
7914807	4.84	6.11	-2.41	0.0012	0.048
8129456	6.89	6.01	1.84	0.0012	0.048
8095751	9.77	8.7	2.1	0.0012	0.048	PARM1	prostate androgen-regulated mucin-like protein 1
7963946	9.09	8.13	1.94	0.0012	0.048	MMP19	matrix metallopeptidase 19
7915598	8.33	7.34	1.99	0.0012	0.048	BEST4	bestrophin 4
8024497	8.39	9.27	-1.84	0.0012	0.048	THOP1	thimet oligopeptidase 1
8127370	8.41	6.96	2.73	0.0012	0.048	KHDRBS2	KH domain containing, RNA binding, signal transduction associated 2
8053386	7.76	8.63	-1.84	0.0012	0.048
7962327	9.59	8.71	1.83	0.0012	0.048	SLC2A13	solute carrier family 2 (facilitated glucose transporter), member 13
8053427	5.74	6.58	-1.79	0.0012	0.048
8134435	10.15	9.3	1.8	0.0012	0.048	LMTK2	lemur tyrosine kinase 2
7992594	7.68	8.67	-1.99	0.0012	0.048	CCNF	cyclin F
7933572	8.09	7.12	1.96	0.0012	0.048
7933261	8.09	7.12	1.96	0.0012	0.048
7985032	5.07	5.95	-1.84	0.0012	0.048
7910111	10.78	9.74	2.05	0.0012	0.048	EPHX1	epoxide hydrolase 1, microsomal (xenobiotic)
8007043	8	7.16	1.79	0.0012	0.0481	RAPGEFL1	Rap guanine nucleotide exchange factor like 1
7907297	8.93	7.49	2.72	0.0012	0.0482	FMO4	flavin containing monooxygenase 4
7909708	9.22	11.73	-5.69	0.0012	0.0482	CENPF	centromere protein F
8161353	10.21	9.31	1.87	0.0012	0.0482	GLIDR	glioblastoma down-regulated RNA
7921916	8.34	7.31	2.04	0.0012	0.0482	RGS5	regulator of G-protein signaling 5
8045398	10.98	10.14	1.79	0.0012	0.0482	RAB3GAP1	RAB3 GTPase activating protein subunit 1 (catalytic)
8019687	8.43	9.39	-1.95	0.0012	0.0482	ANAPC11	anaphase promoting complex subunit 11
8101945	11.45	12.46	-2.01	0.0012	0.0482	H2AFZ	H2A histone family, member Z
8004057	9.8	10.69	-1.84	0.0012	0.0482	KIF1C	kinesin family member 1C
8132413	7.09	6.04	2.08	0.0012	0.0482
8005657	7.44	8.29	-1.81	0.0012	0.0482
8015016	8.44	9.54	-2.14	0.0012	0.0482	TNS4	tensin 4
8031799	6.46	5.63	1.78	0.0012	0.0482	ZSCAN4	zinc finger and SCAN domain containing 4
8027837	11.82	9.87	3.85	0.0012	0.0482	CD22	CD22 molecule
8152703	10.16	8.99	2.24	0.0012	0.0482	FBXO32	F-box protein 32
7916898	7.47	10.65	-9.06	0.0012	0.0482	DEPDC1	DEP domain containing 1
8130528	9.52	8.3	2.34	0.0012	0.0482	RSPH3	radial spoke 3 homolog (Chlamydomonas)
8104901	6.89	5.77	2.16	0.0012	0.0482	IL7R	interleukin 7 receptor
8160912	9.16	7.94	2.32	0.0012	0.0482	C9orf131	chromosome 9 open reading frame 131
8145470	11.53	12.5	-1.96	0.0012	0.0482	DPYSL2	dihydropyrimidinase-like 2
7981217	9.74	8.91	1.78	0.0012	0.0482	ATG2B	autophagy related 2B
8085754	7.52	10.74	-9.3	0.0012	0.0485	SGOL1	shugoshin-like 1 (S. pombe)
7916747	12.12	11.19	1.91	0.0012	0.0487	JAK1	Janus kinase 1
7981192	9.99	9.14	1.8	0.0012	0.0487	ATG2B	autophagy related 2B
8135224	8.4	7.16	2.36	0.0012	0.0487	NFE4	nuclear factor, erythroid 4
8084541	9.82	8.96	1.82	0.0013	0.0489	VPS8	vacuolar protein sorting 8 homolog (S. cerevisiae)
8162584	5.96	4.95	2.01	0.0013	0.0489
8119109	11.69	10.81	1.84	0.0013	0.0489	C6orf89	chromosome 6 open reading frame 89
8178641	8.85	9.68	-1.79	0.0013	0.0489	LSM2	LSM2 homolog, U6 small nuclear RNA and mRNA degradation associated
8179839	8.85	9.68	-1.79	0.0013	0.0489	LSM2	LSM2 homolog, U6 small nuclear RNA and mRNA degradation associated
8125125	8.85	9.68	-1.79	0.0013	0.0489	LSM2	LSM2 homolog, U6 small nuclear RNA and mRNA degradation associated
8085145	9.97	11.02	-2.08	0.0013	0.0489	RAD18	RAD18 E3 ubiquitin protein ligase
8122240	5.75	4.88	1.83	0.0013	0.0489
8042637	9.56	8.34	2.33	0.0013	0.049	DYSF	dysferlin
8086880	6.98	8.6	-3.07	0.0013	0.049	CDC25A	cell division cycle 25A
7900699	9.39	11.74	-5.12	0.0013	0.049	CDC20	cell division cycle 20
7903292	5.69	4.76	1.9	0.0013	0.049
7909877	7.93	8.76	-1.78	0.0013	0.049	MARC1	mitochondrial amidoxime reducing component 1
8151989	5.38	6.22	-1.79	0.0013	0.049
8019842	9.39	12.13	-6.7	0.0013	0.049	TYMS	thymidylate synthetase
8027621	11.31	12.22	-1.89	0.0013	0.049	GPI	glucose-6-phosphate isomerase
7956613	11.71	10.84	1.82	0.0013	0.049	TSPAN31	tetraspanin 31
8059470	8.53	9.53	-1.99	0.0013	0.049	IRS1	insulin receptor substrate 1
7989647	7.76	11.21	-10.9	0.0013	0.049	KIAA0101	KIAA0101
8099593	7.36	5.99	2.57	0.0013	0.049	KCNIP4	Kv channel interacting protein 4
8155550	10.18	9.25	1.92	0.0013	0.049	LOC728673; LOC102724238; LOC554249	uncharacterized LOC728673; uncharacterized LOC102724238; uncharacterized LOC554249
7924499	8.29	7.43	1.81	0.0013	0.049	TLR5	toll-like receptor 5
8068478	7.64	9.09	-2.73	0.0013	0.049	CHAF1B; MORC3	chromatin assembly factor 1, subunit B (p60); MORC family CW-type zinc finger 3
8030641	8.41	9.23	-1.78	0.0013	0.049	POLD1	polymerase (DNA directed), delta 1, catalytic subunit
8010686	8.9	9.86	-1.95	0.0013	0.049	ANAPC11	anaphase promoting complex subunit 11
8007707	8.21	7.27	1.92	0.0013	0.049	CCDC103; FAM187A	coiled-coil domain containing 103; family with sequence similarity 187, member A
7977018	9.67	8.76	1.87	0.0013	0.049	TRAF3	TNF receptor-associated factor 3
8150036	10.46	9.56	1.87	0.0013	0.0491	KIF13B	kinesin family member 13B
7929692	10.2	9.35	1.8	0.0013	0.0491	ZFYVE27	zinc finger, FYVE domain containing 27
8068369	7.27	6.27	2	0.0013	0.0491	KCNE2	potassium channel, voltage gated subfamily E regulatory beta subunit 2
8022996	10.84	9.89	1.93	0.0013	0.0491	EPG5	ectopic P-granules autophagy protein 5 homolog (C. elegans)
8072626	12.76	13.61	-1.8	0.0013	0.0491	TIMP3	TIMP metallopeptidase inhibitor 3
7961182	8.97	6.79	4.52	0.0013	0.0492	KLRC2; KLRC3	killer cell lectin-like receptor subfamily C, member 2; killer cell lectin-like receptor subfamily C, member 3
7940600	8.77	9.66	-1.85	0.0013	0.0493	INCENP	inner centromere protein
8139421	10.83	11.73	-1.87	0.0013	0.0496	H2AFV	H2A histone family, member V
8167449	12.5	13.35	-1.8	0.0013	0.0497	PLP2	proteolipid protein 2 (colonic epithelium-enriched)
8041982	10.87	9.91	1.94	0.0013	0.0498	ACYP2	acylphosphatase 2, muscle type
8040843	8.75	9.75	-2	0.0013	0.0499	CAD	carbamoyl-phosphate synthetase 2, aspartate transcarbamylase, and dihydroorotase
7904715	8.18	9.27	-2.13	0.0013	0.0499	RNVU1-6	RNA, variant U1 small nuclear 6
8141395	10.28	11.36	-2.11	0.0013	0.05	MCM7	minichromosome maintenance complex component 7
8160935	8.33	9.21	-1.85	0.0014	0.05	FANCG	Fanconi anemia complementation group G
7953873	5.19	6.35	-2.25	0.0014	0.05	OVOS	ovostatin
7935403	8.22	9.61	-2.62	0.0014	0.05	ARHGAP19; ARHGAP19-SLIT1	Rho GTPase activating protein 19; ARHGAP19-SLIT1 readthrough (NMD candidate)
8048717	7.86	6.88	1.97	0.0014	0.05	SGPP2	sphingosine-1-phosphate phosphatase 2
8012383	8.24	9.12	-1.84	0.0014	0.05	TMEM107; SNORD118	transmembrane protein 107; small nucleolar RNA, C/D box 118
7962487	6.5	7.46	-1.95	0.0014	0.0501	RACGAP1P	Rac GTPase activating protein 1 pseudogene
7939767	12.03	11.2	1.77	0.0014	0.0502	MADD	MAP-kinase activating death domain
8108753	8.41	7.57	1.8	0.0014	0.0502	PCDHB15	protocadherin beta 15
8136662	7.24	6.33	1.87	0.0014	0.0503	MGAM	maltase-glucoamylase
8116177	9.82	8.72	2.15	0.0014	0.0503	PHYKPL	5-phosphohydroxy-L-lysine phospho-lyase
7933509	9.87	8.86	2.01	0.0014	0.0503	ERCC6; ERCC6-PGBD3; PGBD3	excision repair cross-complementation group 6; ERCC6-PGBD3 readthrough; piggyBac transposable element derived 3
8106120	4.72	3.81	1.87	0.0014	0.0505
8130988	9.22	8.4	1.76	0.0014	0.0506	TMEM242	transmembrane protein 242
8173009	10.32	9.27	2.07	0.0014	0.0506	PHF8	PHD finger protein 8
7914270	12.58	11.52	2.08	0.0014	0.0506	LAPTM5	lysosomal protein transmembrane 5
8043697	9.83	10.83	-2	0.0014	0.0506	ANKRD36; ANKRD36B	ankyrin repeat domain 36; ankyrin repeat domain 36B
8171034	8.16	7.21	1.92	0.0014	0.0506	SPRY3	sprouty RTK signaling antagonist 3
8176955	8.16	7.21	1.92	0.0014	0.0506	SPRY3	sprouty RTK signaling antagonist 3
8020384	9.37	8.4	1.96	0.0014	0.0506	GREB1L	growth regulation by estrogen in breast cancer-like
7984779	10.51	9.6	1.87	0.0014	0.0506	PML	promyelocytic leukemia
7925257	9.89	9.05	1.8	0.0014	0.0506	LYST	lysosomal trafficking regulator
8143270	8.59	9.45	-1.82	0.0014	0.0506	ZC3HAV1L	zinc finger CCCH-type, antiviral 1-like
8045619	10.91	9.73	2.28	0.0014	0.0506	EPC2	enhancer of polycomb homolog 2 (Drosophila)
7905999	8.35	9.21	-1.81	0.0014	0.0506	RUSC1	RUN and SH3 domain containing 1
7971653	8.31	9.98	-3.18	0.0014	0.0506	DLEU2	deleted in lymphocytic leukemia 2 (non-protein coding)
8124166	7.43	8.84	-2.66	0.0014	0.0506	MBOAT1	membrane bound O-acyltransferase domain containing 1
7915926	10.05	11	-1.94	0.0014	0.0506	STIL	SCL/TAL1 interrupting locus
8058509	9.6	8.59	2.03	0.0014	0.0506	PLEKHM3	pleckstrin homology domain containing, family M, member 3
8123606	8.56	7.56	1.99	0.0014	0.0506	SERPINB9P1	serpin peptidase inhibitor, clade B (ovalbumin), member 9, pseudogene 1
8057933	10.14	9.33	1.75	0.0014	0.0506	GTF3C3	general transcription factor IIIC subunit 3
8069574	9.74	8	3.34	0.0014	0.0506	C21orf91	chromosome 21 open reading frame 91
8154763	6.3	7.14	-1.79	0.0014	0.0506
7969986	7.79	6.69	2.13	0.0014	0.0506	TNFSF13B	tumor necrosis factor (ligand) superfamily, member 13b
8097841	10.2	9.32	1.84	0.0014	0.0507	TRIM2	tripartite motif containing 2
8119169	11.15	10.3	1.8	0.0014	0.0509	TBC1D22B	TBC1 domain family, member 22B
7985522	8.13	7.22	1.88	0.0014	0.0509	ADAMTSL3	ADAMTS like 3
7995354	7.53	9.03	-2.82	0.0014	0.0509	ORC6	origin recognition complex subunit 6
8082350	8.69	9.75	-2.09	0.0014	0.0509	MCM2	minichromosome maintenance complex component 2
7956401	12.27	11.45	1.76	0.0014	0.0509	SHMT2	serine hydroxymethyltransferase 2 (mitochondrial)
8021081	6.19	8.33	-4.42	0.0014	0.0509	SLC14A1	solute carrier family 14 (urea transporter), member 1 (Kidd blood group)
8058203	7.23	6.37	1.81	0.0014	0.0509	ALS2CR12	amyotrophic lateral sclerosis 2 chromosome region candidate 12
8162631	9.81	8.98	1.77	0.0014	0.0509	ZNF510	zinc finger protein 510
7978492	10.43	9.37	2.09	0.0014	0.0509	HEATR5A	HEAT repeat containing 5A
8163444	8.21	7.15	2.09	0.0015	0.0509	ZFP37	ZFP37 zinc finger protein
8068898	11.28	12.48	-2.31	0.0015	0.0509	HIST2H2BA; H2BFS	histone cluster 2, H2ba (pseudogene); H2B histone family, member S (pseudogene)
8021418	10.29	9.45	1.79	0.0015	0.0509	MALT1	MALT1 paracaspase
8138776	12.18	11.3	1.84	0.0015	0.0512	HIBADH	3-hydroxyisobutyrate dehydrogenase
7949364	7.21	9.42	-4.63	0.0015	0.0512	CDCA5	cell division cycle associated 5
7983111	11.63	10.82	1.76	0.0015	0.0514	SNAP23	synaptosome associated protein 23kDa
8117447	10.44	9.47	1.97	0.0015	0.0514	BTN2A2	butyrophilin, subfamily 2, member A2
7961173	10.64	7.62	8.13	0.0015	0.0515	KLRC4-KLRK1	KLRC4-KLRK1 readthrough
8104930	9.51	8.08	2.7	0.0015	0.0516	SLC1A3	solute carrier family 1 (glial high affinity glutamate transporter), member 3
8179019	10.79	9.59	2.3	0.0015	0.0516	HLA-F	major histocompatibility complex, class I, F
8132592	12.5	11.6	1.87	0.0015	0.0517	OGDH	oxoglutarate (alpha-ketoglutarate) dehydrogenase (lipoamide)
7963721	10.6	9.59	2.01	0.0015	0.0517	CALCOCO1	calcium binding and coiled-coil domain 1
8014903	8.18	6.96	2.33	0.0015	0.0517	GSDMB	gasdermin B
7911267	7.05	7.92	-1.82	0.0015	0.0519	OR2M3	olfactory receptor, family 2, subfamily M, member 3
8058258	8.32	9.16	-1.78	0.0015	0.0519	TMEM237	transmembrane protein 237
7967386	10.7	11.61	-1.89	0.0015	0.0519	MPHOSPH9	M-phase phosphoprotein 9
8029377	8.41	7.56	1.8	0.0015	0.0519	ZNF224	zinc finger protein 224
8034772	8.9	11.46	-5.9	0.0015	0.0521	ASF1B	anti-silencing function 1B histone chaperone
7983594	8.5	9.49	-1.99	0.0015	0.0521	DUT	deoxyuridine triphosphatase
8066161	7.9	7.04	1.82	0.0015	0.0521	MROH8	maestro heat-like repeat family member 8
7921031	7.68	6.51	2.25	0.0015	0.0521
8022420	6.03	6.87	-1.79	0.0015	0.0521	ZNF519	zinc finger protein 519
8017262	7.86	10.32	-5.5	0.0015	0.0521	BRIP1	BRCA1 interacting protein C-terminal helicase 1
8126121	10.09	9.26	1.78	0.0015	0.0521	BTBD9	BTB (POZ) domain containing 9
8159379	8.96	9.88	-1.9	0.0015	0.0521	TMEM141	transmembrane protein 141
7919584	12.28	11.12	2.24	0.0015	0.0521	HIST2H2BA; HIST2H2BB	histone cluster 2, H2ba (pseudogene); histone cluster 2, H2bb (pseudogene)
8022872	8.96	7.96	2	0.0015	0.0521	ZSCAN30	zinc finger and SCAN domain containing 30
7949277	10.35	9.25	2.14	0.0015	0.0523	ATG2A	autophagy related 2A
8008321	10.09	9.3	1.74	0.0015	0.0525	ACSF2	acyl-CoA synthetase family member 2
7959023	13.09	12.02	2.11	0.0015	0.0525	MAP1LC3B2	microtubule-associated protein 1 light chain 3 beta 2
7954382	9.88	8.62	2.38	0.0015	0.0525	PYROXD1	pyridine nucleotide-disulphide oxidoreductase domain 1
8025978	8.88	8.01	1.83	0.0016	0.0529	ZNF763	zinc finger protein 763
8142763	5.76	4.84	1.89	0.0016	0.0529
7933707	8.76	10.52	-3.38	0.0016	0.0529	ZWINT	ZW10 interacting kinetochore protein
7990774	8.56	7.61	1.93	0.0016	0.0529	RASGRF1	Ras protein-specific guanine nucleotide-releasing factor 1
7925043	10.14	9.3	1.79	0.0016	0.0529	EXOC8	exocyst complex component 8
7956908	8.43	7.53	1.87	0.0016	0.0529	HELB	helicase (DNA) B
7961175	9.28	7.47	3.51	0.0016	0.0529	KLRC3	killer cell lectin-like receptor subfamily C, member 3
8015798	9.05	7.87	2.26	0.0016	0.0529	LINC00910	long intergenic non-protein coding RNA 910
8146225	10.8	10.01	1.73	0.0016	0.0529	SMIM19	small integral membrane protein 19
8112731	9.51	7.52	3.95	0.0016	0.0529	F2RL2	coagulation factor II (thrombin) receptor-like 2
7900576	9.05	9.92	-1.82	0.0016	0.0529	PPIH	peptidylprolyl isomerase H (cyclophilin H)
8112139	13.27	12.35	1.89	0.0016	0.0529	IL6ST	interleukin 6 signal transducer
8146448	8.57	9.39	-1.76	0.0016	0.0529	MRPL15	mitochondrial ribosomal protein L15
7931226	11.83	10.97	1.81	0.0016	0.0529	ZRANB1	zinc finger, RAN-binding domain containing 1
8021101	10.05	11.07	-2.03	0.0016	0.0529	HAUS1	HAUS augmin like complex subunit 1
8128956	10.73	9.81	1.9	0.0016	0.0529	FYN	FYN proto-oncogene, Src family tyrosine kinase
8144378	8.94	9.97	-2.05	0.0016	0.0532	AGPAT5	1-acylglycerol-3-phosphate O-acyltransferase 5
7902205	7.4	6.02	2.61	0.0016	0.0532	IL12RB2	interleukin 12 receptor, beta 2
8179391	9.74	8.86	1.84	0.0016	0.0532	STK19	serine/threonine kinase 19
8146130	7.48	9.39	-3.77	0.0016	0.0532	GINS4	GINS complex subunit 4 (Sld5 homolog)
7956894	8.23	7.35	1.84	0.0016	0.0532	HELB	helicase (DNA) B
7992219	9.09	8.19	1.86	0.0016	0.0533	BAIAP3	BAI1-associated protein 3
8053648	9.64	8.53	2.16	0.0016	0.0533	KRCC1	lysine-rich coiled-coil 1
8024518	9.32	8.52	1.75	0.0016	0.0533	ZNF555	zinc finger protein 555
8166632	9.09	8.1	1.99	0.0016	0.0536	GK	glycerol kinase
8129763	7.05	8.87	-3.52	0.0016	0.0536	MTFR2	mitochondrial fission regulator 2
7977288	9	9.9	-1.86	0.0016	0.0538	SIVA1	SIVA1, apoptosis-inducing factor
8078033	9.53	8.47	2.08	0.0016	0.0538	CCDC174	coiled-coil domain containing 174
7939158	10.76	11.58	-1.76	0.0016	0.0541	QSER1	glutamine and serine rich 1
7926807	9.2	10.65	-2.73	0.0017	0.0545	PDSS1	prenyl (decaprenyl) diphosphate synthase, subunit 1
7946957	9.5	10.34	-1.78	0.0017	0.0545	SAAL1	serum amyloid A-like 1
7988876	8.94	9.86	-1.89	0.0017	0.0545	MYO5C	myosin VC
8017096	6.32	7.72	-2.63	0.0017	0.0545
7904314	8.51	9.34	-1.77	0.0017	0.0545	TTF2	transcription termination factor, RNA polymerase II
7961151	10.38	7.36	8.14	0.0017	0.0545	KLRC4-KLRK1; KLRK1; KLRC4	KLRC4-KLRK1 readthrough; killer cell lectin-like receptor subfamily K, member 1; killer cell lectin-like receptor subfamily C, member 4
7972215	9.48	8.68	1.74	0.0017	0.0545
8124164	5.33	6.16	-1.77	0.0017	0.0545
7927876	7.45	8.26	-1.75	0.0017	0.0545	TET1	tet methylcytosine dioxygenase 1
8103494	7.04	5.79	2.37	0.0017	0.0545	NPY1R	neuropeptide Y receptor Y1
8018038	9.76	8.83	1.9	0.0017	0.0545	ABCA5	ATP binding cassette subfamily A member 5
7938812	8.25	7.32	1.91	0.0017	0.0545	TMEM86A	transmembrane protein 86A
7977803	11.61	10.73	1.84	0.0017	0.0545	RBM23	RNA binding motif protein 23
7940565	12.19	13.01	-1.77	0.0017	0.0545	FADS2	fatty acid desaturase 2
8119503	11.67	10.84	1.78	0.0017	0.0545	TAF8	TATA box binding protein associated factor 8
7977736	10.6	9.73	1.83	0.0017	0.0545	RAB2B	RAB2B, member RAS oncogene family
8028194	7.44	6.53	1.88	0.0017	0.0545	ZNF382	zinc finger protein 382
7907171	11.98	11.19	1.72	0.0017	0.0545	BLZF1	basic leucine zipper nuclear factor 1
7978846	7.29	9.64	-5.09	0.0017	0.0546	POLE2	polymerase (DNA directed), epsilon 2, accessory subunit
7966878	8.4	11.05	-6.27	0.0017	0.0547	CIT	citron rho-interacting serine/threonine kinase
8040552	10.57	9.76	1.76	0.0017	0.0547	NCOA1	nuclear receptor coactivator 1
8061129	9.54	10.35	-1.75	0.0017	0.0548	MGME1	mitochondrial genome maintenance exonuclease 1
8081667	10.93	9.91	2.03	0.0017	0.0549	SLC35A5	solute carrier family 35, member A5
8139873	8.39	7.3	2.12	0.0017	0.0549	LINC00174	long intergenic non-protein coding RNA 174
8157231	6.88	6.03	1.8	0.0017	0.0552
7983173	10.07	9.23	1.79	0.0017	0.0552	CCNDBP1	cyclin D-type binding-protein 1
7948995	9.89	10.72	-1.78	0.0017	0.0553	ATL3	atlastin GTPase 3
7941214	8.25	9.11	-1.81	0.0017	0.0553	POLA2	polymerase (DNA directed), alpha 2, accessory subunit
7918379	10.49	9.48	2.01	0.0017	0.0553	GSTM3	glutathione S-transferase mu 3 (brain)
7962579	9.45	10.48	-2.04	0.0017	0.0554	AMIGO2	adhesion molecule with Ig-like domain 2
8109254	8.66	9.5	-1.79	0.0018	0.0554	TCOF1	Treacher Collins-Franceschetti syndrome 1
8040960	9.14	8.2	1.91	0.0018	0.0554	GCKR	glucokinase (hexokinase 4) regulator
7962183	10.19	11.01	-1.76	0.0018	0.0554
8110971	9.02	10.11	-2.14	0.0018	0.0554	CMBL	carboxymethylenebutenolidase homolog (Pseudomonas)
8154885	8.58	9.42	-1.8	0.0018	0.0554	NUDT2	nudix hydrolase 2
8131091	9.53	8.65	1.85	0.0018	0.0555	MAFK	v-maf avian musculoaponeurotic fibrosarcoma oncogene homolog K
7947676	8.35	7.58	1.72	0.0018	0.0557	HARBI1	harbinger transposase derived 1
8151952	10.49	9.69	1.75	0.0018	0.0557	NIPAL2	NIPA-like domain containing 2
8094911	11.99	10.79	2.29	0.0018	0.0557	ATP10D	ATPase, class V, type 10D
8108217	9.79	8.57	2.33	0.0018	0.0557	TGFBI	transforming growth factor, beta-induced, 68kDa
8134680	9.59	8.69	1.86	0.0018	0.0559	ZKSCAN1	zinc finger with KRAB and SCAN domains 1
7974425	10.2	9.32	1.84	0.0018	0.056	SAMD4A	sterile alpha motif domain containing 4A
7973306	11.52	10.65	1.83	0.0018	0.056	ABHD4	abhydrolase domain containing 4
7924096	7.44	10	-5.92	0.0018	0.056	NEK2	NIMA-related kinase 2
7968883	8.86	7.87	1.99	0.0018	0.056	LACC1	laccase (multicopper oxidoreductase) domain containing 1
8006148	10.68	9.87	1.75	0.0018	0.0562	GOSR1	golgi SNAP receptor complex member 1
7996490	10.14	9.32	1.76	0.0018	0.0562	TMEM208	transmembrane protein 208
7947375	5.85	5.05	1.74	0.0018	0.0562	CCDC73	coiled-coil domain containing 73
8103518	8.83	9.61	-1.71	0.0018	0.0564	ANP32C	acidic nuclear phosphoprotein 32 family member C
8079869	12.06	11.26	1.74	0.0018	0.0566	RBM5; RBM6	RNA binding motif protein 5; RNA binding motif protein 6
7923958	7.91	7.08	1.78	0.0018	0.0566	C1orf116	chromosome 1 open reading frame 116
8122265	10.61	8.75	3.61	0.0018	0.0566	TNFAIP3	tumor necrosis factor, alpha-induced protein 3
8026751	9.25	10.09	-1.79	0.0018	0.0566	MVB12A	multivesicular body subunit 12A
8034408	10.35	8.98	2.58	0.0018	0.0566	ZNF490; ZNF564	zinc finger protein 490; zinc finger protein 564
8089259	8.67	7.57	2.14	0.0018	0.0566
8124446	7.11	8.15	-2.06	0.0018	0.0566	HIST1H2APS4	histone cluster 1, H2a, pseudogene 4
8110055	11.05	9.87	2.27	0.0018	0.0566	CPEB4	cytoplasmic polyadenylation element binding protein 4
8096116	9.04	9.87	-1.78	0.0018	0.0566	GPAT3	glycerol-3-phosphate acyltransferase 3
7939676	11.3	10.48	1.76	0.0018	0.0567	ATG13	autophagy related 13
7933982	8.23	7.21	2.04	0.0019	0.0568	PBLD	phenazine biosynthesis-like protein domain containing
8042144	10.21	9.41	1.74	0.0019	0.0568	REL	v-rel avian reticuloendotheliosis viral oncogene homolog
7959052	9.54	10.6	-2.08	0.0019	0.057	RFC5	replication factor C subunit 5
8179848	7.74	6.85	1.86	0.0019	0.057	HSPA1L	heat shock 70kDa protein 1-like
8125134	7.74	6.85	1.86	0.0019	0.057	HSPA1L	heat shock 70kDa protein 1-like
8178650	7.74	6.85	1.86	0.0019	0.057	HSPA1L	heat shock 70kDa protein 1-like
8077441	10.2	10.98	-1.71	0.0019	0.0571	BHLHE40	basic helix-loop-helix family, member e40
8047223	8.33	9.14	-1.76	0.0019	0.0571	HSPE1-MOB4; HSPE1	HSPE1-MOB4 readthrough; heat shock 10kDa protein 1
8109062	11.25	10.44	1.75	0.0019	0.0571	FBXO38	F-box protein 38
8152453	10.13	9.27	1.82	0.0019	0.0571	TRPS1	trichorhinophalangeal syndrome I
7945803	11.01	10.07	1.92	0.0019	0.0571	CARS	cysteinyl-tRNA synthetase
7913593	9.77	10.56	-1.72	0.0019	0.0571	TCEA3	transcription elongation factor A (SII), 3
8022559	10.58	9.45	2.19	0.0019	0.0571	ANKRD29	ankyrin repeat domain 29
8057736	8.3	7.21	2.12	0.0019	0.0571	NEMP2	nuclear envelope integral membrane protein 2
8029029	10.88	11.7	-1.77	0.0019	0.0571	HNRNPUL1	heterogeneous nuclear ribonucleoprotein U-like 1
7955117	4.96	5.76	-1.73	0.0019	0.0571	ANP32D	acidic nuclear phosphoprotein 32 family member D
8063386	11.15	10.34	1.75	0.0019	0.0572	CEBPB	CCAAT/enhancer binding protein (C/EBP), beta
8160712	8.08	6.77	2.48	0.0019	0.0572	SUGT1P1	SGT1 homolog, MIS12 kinetochore complex assembly cochaperone pseudogene 1
7979984	10.04	9.11	1.91	0.0019	0.0572	ZFYVE1	zinc finger, FYVE domain containing 1
8038925	8.32	7.47	1.81	0.0019	0.0572	ZNF615	zinc finger protein 615
8150757	10.45	9.6	1.8	0.0019	0.0572	RB1CC1	RB1-inducible coiled-coil 1
7976307	11.15	10.34	1.75	0.0019	0.0572	GOLGA5	golgin A5
7958455	8.29	9.24	-1.93	0.0019	0.0573	UNG	uracil DNA glycosylase
8133961	7.88	7.05	1.78	0.0019	0.0573	RUNDC3B	RUN domain containing 3B
8060813	10.85	11.79	-1.92	0.0019	0.0574	MCM8	minichromosome maintenance 8 homologous recombination repair factor
7917875	9.75	11.19	-2.72	0.0019	0.0575	F3	coagulation factor III (thromboplastin, tissue factor)
7908940	9.8	10.64	-1.78	0.0019	0.0576	ATP2B4	ATPase, Ca++ transporting, plasma membrane 4
7958158	10	9.2	1.75	0.0019	0.0577	HCFC2	host cell factor C2
8030128	11.62	10.21	2.66	0.0019	0.0577	PPP1R15A	protein phosphatase 1, regulatory subunit 15A
8019924	9.94	9.13	1.75	0.0019	0.0577	MYL12A	myosin light chain 12A
8045088	7.69	6.72	1.97	0.0019	0.0578
7946569	9.81	8.81	2.01	0.002	0.0582	RNF141	ring finger protein 141
7920114	10.07	9.23	1.79	0.002	0.0583	THEM4	thioesterase superfamily member 4
8171105	8.88	7.18	3.24	0.002	0.0584	CRLF2	cytokine receptor-like factor 2
8141791	12.18	11.26	1.9	0.002	0.0584	POLR2J3; POLR2J4	polymerase (RNA) II (DNA directed) polypeptide J3; polymerase (RNA) II (DNA directed) polypeptide J4, pseudogene
8089261	10.33	9.53	1.74	0.002	0.0584	CBLB	Cbl proto-oncogene B, E3 ubiquitin protein ligase
7943240	7.79	6.92	1.82	0.002	0.0584	PIWIL4	piwi-like RNA-mediated gene silencing 4
8101511	10.88	10.08	1.75	0.002	0.0584	WDFY3	WD repeat and FYVE domain containing 3
8105040	12.78	12.01	1.71	0.002	0.0584	OSMR	oncostatin M receptor
7944554	8.89	8.07	1.76	0.002	0.0585	TMEM136	transmembrane protein 136
8091141	11.05	10.28	1.71	0.002	0.0585	XRN1	5-3 exoribonuclease 1
8108301	7.92	11.1	-9.09	0.002	0.0585	KIF20A	kinesin family member 20A
8098244	7.94	8.71	-1.71	0.002	0.0587
7943218	11.24	10.47	1.71	0.002	0.0587	PANX1	pannexin 1
7996290	8.87	9.73	-1.82	0.002	0.0587	CKLF; CKLF-CMTM1; CMTM1	chemokine-like factor; CKLF-CMTM1 readthrough; CKLF-like MARVEL transmembrane domain containing 1
8026915	10.79	9.69	2.13	0.002	0.0587	ARRDC2	arrestin domain containing 2
8130464	9.66	8.87	1.72	0.002	0.0587	TMEM242	transmembrane protein 242
8159609	9.62	10.59	-1.95	0.002	0.0587	SSNA1	Sjogren syndrome nuclear autoantigen 1
7940147	7.66	11	-10.11	0.002	0.059	FAM111B	family with sequence similarity 111, member B
8064904	7.65	9.04	-2.62	0.002	0.059	FERMT1	fermitin family member 1
7917482	11.27	10.38	1.86	0.002	0.059	CCBL2; RBMXL1	cysteine conjugate-beta lyase 2; RNA binding motif protein, X-linked-like 1
7978538	8.79	9.61	-1.76	0.002	0.0591	ARHGAP5-AS1	ARHGAP5 antisense RNA 1 (head to head)
7995806	8.27	9.05	-1.72	0.002	0.0594	MT1A	metallothionein 1A
7906930	7.51	10.96	-10.94	0.002	0.0595	NUF2	NUF2, NDC80 kinetochore complex component
8020179	11.17	10.27	1.86	0.0021	0.0596	CHMP1B	charged multivesicular body protein 1B
8163825	8.96	7.98	1.97	0.0021	0.0596	TRAF1	TNF receptor-associated factor 1
7908978	12.39	11.57	1.77	0.0021	0.0598	ZBED6; ZC3H11A	zinc finger, BED-type containing 6; zinc finger CCCH-type containing 11A
8117377	13.84	14.69	-1.79	0.0021	0.0598	HIST1H1E	histone cluster 1, H1e
8010737	9.06	9.86	-1.74	0.0021	0.0598	RAC3	ras-related C3 botulinum toxin substrate 3 (rho family, small GTP binding protein Rac3)
7942858	9.75	8.78	1.96	0.0021	0.0598	ANKRD42	ankyrin repeat domain 42
7953130	9.87	10.74	-1.83	0.0021	0.0598	RHNO1; TULP3	RAD9-HUS1-RAD1 interacting nuclear orphan 1; tubby like protein 3
8173848	8.94	7.99	1.93	0.0021	0.0598	HDX	highly divergent homeobox
7976239	6.94	7.77	-1.79	0.0021	0.0599
7901054	10.03	9.11	1.9	0.0021	0.06	PLK3	polo-like kinase 3
8037853	10.81	11.78	-1.95	0.0021	0.0601	TMEM160	transmembrane protein 160
8034370	8.47	7.38	2.13	0.0021	0.0601	ZNF563	zinc finger protein 563
8159541	9.33	10.14	-1.75	0.0021	0.0602	C9orf142	chromosome 9 open reading frame 142
8056491	8.76	7.17	3.01	0.0021	0.0602	SCN9A	sodium channel, voltage gated, type IX alpha subunit
8164100	11.43	12.44	-2.01	0.0021	0.0602	RPL35	ribosomal protein L35
8144569	8.15	6.6	2.94	0.0021	0.0602
8174103	9.93	8.91	2.02	0.0021	0.0602	GK	glycerol kinase
7955063	10.58	11.48	-1.87	0.0021	0.0602	TMEM106C	transmembrane protein 106C
8011884	9.25	8.45	1.74	0.0021	0.0602	NLRP1	NLR family, pyrin domain containing 1
8021685	7.89	6.82	2.1	0.0021	0.0602	CCDC102B	coiled-coil domain containing 102B
8136095	10.58	9.8	1.72	0.0021	0.0602	AHCYL2	adenosylhomocysteinase-like 2
8155490	10.61	9.85	1.69	0.0021	0.0602	LOC102724238; LOC554249; LOC103908605	uncharacterized LOC102724238; uncharacterized LOC554249; uncharacterized LOC103908605
7956166	10.33	11.36	-2.05	0.0021	0.0602	ESYT1	extended synaptotagmin-like protein 1
7917199	10.68	9.84	1.79	0.0021	0.0602	TTLL7	tubulin tyrosine ligase-like family member 7
7995797	10.24	11.45	-2.31	0.0021	0.0602	MT1E	metallothionein 1E
8178676	12.05	11.1	1.92	0.0021	0.0602	NEU1	sialidase 1 (lysosomal sialidase)
7920057	9.86	8.88	1.97	0.0021	0.0602	TDRKH	tudor and KH domain containing
7993281	9.62	8.65	1.96	0.0021	0.0604	SNX29	sorting nexin 29
8007931	9.13	7.69	2.71	0.0021	0.0604	ITGB3	integrin beta 3
7984330	9.24	10.73	-2.81	0.0021	0.0604	ZWILCH	zwilch kinetochore protein
8001531	11.71	12.48	-1.72	0.0021	0.0604	MT1G	metallothionein 1G
8169995	9.63	8.86	1.7	0.0021	0.0604	FAM122C	family with sequence similarity 122C
8132843	8.34	9.45	-2.16	0.0021	0.0604
8107353	9.47	8.6	1.82	0.0021	0.0604	SRP19; ZRSR1	signal recognition particle 19kDa; zinc finger (CCCH type), RNA binding motif and serine/arginine rich 1
8170215	9.5	8.28	2.33	0.0022	0.0605	F9	coagulation factor IX
7970511	7.03	4.97	4.19	0.0022	0.0609
8058295	9.66	8.7	1.94	0.0022	0.0609	ALS2	ALS2, alsin Rho guanine nucleotide exchange factor
7899361	10.93	10.16	1.7	0.0022	0.0609	STX12	syntaxin 12
8166243	9.61	8.7	1.87	0.0022	0.0612	REPS2	RALBP1 associated Eps domain containing 2
8031792	9.49	8.69	1.73	0.0022	0.0613	ZNF211	zinc finger protein 211
8103932	7.8	10.96	-8.93	0.0022	0.0613	CENPU	centromere protein U
8080847	8.54	9.82	-2.43	0.0022	0.0615	C3orf14	chromosome 3 open reading frame 14
8128977	9.64	8.66	1.96	0.0022	0.0615	TUBE1	tubulin, epsilon 1
8051204	11.83	11.06	1.7	0.0022	0.0615	SUPT7L	SPT7-like STAGA complex gamma subunit
8056829	8.15	7.18	1.96	0.0022	0.0616	CIR1	corepressor interacting with RBPJ, 1
8127872	9.33	8.59	1.68	0.0022	0.0617	SNAP91	synaptosome associated protein 91kDa
8035449	11.34	12.13	-1.72	0.0022	0.0617	LSM4	LSM4 homolog, U6 small nuclear RNA and mRNA degradation associated
7932885	11.07	10.27	1.75	0.0022	0.0618	ARHGAP12	Rho GTPase activating protein 12
8093539	9.61	10.62	-2.01	0.0022	0.0618	WHSC1	Wolf-Hirschhorn syndrome candidate 1
8053484	9.76	8.7	2.08	0.0022	0.0618	ST3GAL5	ST3 beta-galactoside alpha-2,3-sialyltransferase 5
7971573	8.67	7.6	2.1	0.0022	0.0618	RCBTB2	regulator of chromosome condensation (RCC1) and BTB (POZ) domain containing protein 2
8088745	8.39	7.22	2.25	0.0022	0.062	FRMD4B	FERM domain containing 4B
8082012	7.55	6.11	2.71	0.0022	0.062	SLC15A2	solute carrier family 15 (oligopeptide transporter), member 2
7967736	8.31	9.23	-1.89	0.0022	0.062	POLE	polymerase (DNA directed), epsilon, catalytic subunit
7917532	11.01	9.51	2.84	0.0022	0.062	GBP2	guanylate binding protein 2, interferon-inducible
8041422	8.92	7.69	2.34	0.0023	0.0623	RASGRP3	RAS guanyl releasing protein 3 (calcium and DAG-regulated)
7978760	10.08	9.25	1.78	0.0023	0.0623	KLHL28	kelch-like family member 28
8142096	10.62	9.39	2.34	0.0023	0.0624	ATXN7L1	ataxin 7-like 1
8141363	9.68	8.86	1.77	0.0023	0.0624	TRIM4	tripartite motif containing 4
7934997	9.13	8.01	2.18	0.0023	0.0624	PPP1R3C	protein phosphatase 1, regulatory subunit 3C
7999889	10.48	9.69	1.73	0.0023	0.0624	GDE1	glycerophosphodiester phosphodiesterase 1
8056968	8.8	9.56	-1.7	0.0023	0.0624	LINC01116	long intergenic non-protein coding RNA 1116
8158671	8.59	7.82	1.71	0.0023	0.0624	ASS1	argininosuccinate synthase 1
7952484	9.05	9.86	-1.75	0.0023	0.0624	TMEM218	transmembrane protein 218
7982889	9.38	11.49	-4.33	0.0023	0.0624	NUSAP1	nucleolar and spindle associated protein 1
7914021	10.6	9.46	2.19	0.0023	0.0624	SLC9A1	solute carrier family 9, subfamily A (NHE1, cation proton antiporter 1), member 1
8171472	7.56	6.52	2.07	0.0023	0.0624	TMEM27	transmembrane protein 27
7968678	8.05	7	2.07	0.0023	0.0625	FREM2	FRAS1 related extracellular matrix protein 2
8060286	8.71	9.6	-1.85	0.0023	0.0625	DTYMK	deoxythymidylate kinase
8077262	8.71	9.6	-1.85	0.0023	0.0625	DTYMK	deoxythymidylate kinase
7947110	7.24	9.08	-3.58	0.0023	0.0627	E2F8	E2F transcription factor 8
7900999	8.54	7.44	2.14	0.0023	0.0627	C1orf228	chromosome 1 open reading frame 228
7993798	5.37	6.13	-1.69	0.0023	0.0627
7993298	9.14	8.4	1.67	0.0023	0.0627	ERCC4	excision repair cross-complementation group 4
8120967	11.99	12.83	-1.79	0.0023	0.0627	NT5E	5-nucleotidase, ecto (CD73)
7995793	10.19	10.98	-1.72	0.0023	0.0627	MT1L; MT1M	metallothionein 1L (gene/pseudogene); metallothionein 1M
8100202	6.7	5.47	2.35	0.0023	0.0627	CNGA1	cyclic nucleotide gated channel alpha 1
7980547	11.35	10.57	1.72	0.0023	0.0627	SEL1L	sel-1 suppressor of lin-12-like (C. elegans)
8120382	10.82	10.05	1.7	0.0023	0.0627	ZNF451	zinc finger protein 451
8118395	9.74	8.92	1.76	0.0023	0.0627	STK19	serine/threonine kinase 19
8178164	9.74	8.92	1.76	0.0023	0.0627	STK19	serine/threonine kinase 19
8078008	11.3	12.09	-1.73	0.0023	0.0627	LSM3	LSM3 homolog, U6 small nuclear RNA and mRNA degradation associated
7974542	10.43	9.48	1.93	0.0023	0.0627	TMEM260	transmembrane protein 260
8056222	9.17	7.53	3.12	0.0023	0.0628	DPP4	dipeptidyl-peptidase 4
7922707	8.28	7.32	1.95	0.0023	0.0628	RNASEL	ribonuclease L (2,5-oligoisoadenylate synthetase-dependent)
7951408	7.59	6.81	1.71	0.0023	0.0628	CARD16; CASP1	caspase recruitment domain family, member 16; caspase 1
7987192	10.31	9.32	1.99	0.0024	0.0629	SLC12A6	solute carrier family 12 (potassium/chloride transporter), member 6
8176174	10.7	9.7	2	0.0024	0.063	MPP1	membrane protein, palmitoylated 1
8064175	8.56	9.33	-1.71	0.0024	0.063	SLC2A4RG	SLC2A4 regulator
7935780	9.64	8.43	2.32	0.0024	0.063	SEC31B	SEC31 homolog B, COPII coat complex component
8055287	10.28	11.26	-1.97	0.0024	0.0631	MZT2A	mitotic spindle organizing protein 2A
8014863	6.02	5.2	1.76	0.0024	0.0631
8103755	10.88	10.12	1.7	0.0024	0.0631	FBXO8	F-box protein 8
8156706	8.54	7.45	2.13	0.0024	0.0631	TMOD1	tropomodulin 1
8034806	9.26	10	-1.67	0.0024	0.0631	DDX39A	DEAD (Asp-Glu-Ala-Asp) box polypeptide 39A
8008530	9.55	10.41	-1.81	0.0024	0.0632	UTP18	UTP18 small subunit (SSU) processome component
8164105	9.58	8.84	1.67	0.0024	0.0632	GOLGA1	golgin A1
7903592	8.81	7.42	2.62	0.0024	0.0632	KIAA1324	KIAA1324
7921793	10.1	9.34	1.7	0.0024	0.0632	DEDD	death effector domain containing
7969488	10.01	9.13	1.84	0.0024	0.0633	CLN5	ceroid-lipofuscinosis, neuronal 5
7979755	4.47	3.69	1.73	0.0024	0.0634
8020878	11.2	10.4	1.75	0.0024	0.0634	MAPRE2	microtubule-associated protein, RP/EB family, member 2
7991224	8.9	8.07	1.78	0.0024	0.0637	HAPLN3	hyaluronan and proteoglycan link protein 3
8042843	8.87	9.72	-1.8	0.0024	0.0637	WDR54	WD repeat domain 54
8059158	9.37	8.48	1.85	0.0024	0.0637	GLB1L	galactosidase beta 1 like
7908003	7.42	6.68	1.68	0.0024	0.0637	NPL	N-acetylneuraminate pyruvate lyase (dihydrodipicolinate synthase)
8103326	6.4	4.82	2.99	0.0024	0.0637	FGG	fibrinogen gamma chain
8088634	5.31	6.2	-1.85	0.0024	0.0637
7906819	13.07	12.25	1.77	0.0024	0.064	ATF6	activating transcription factor 6
7914563	11.84	10.83	2.02	0.0024	0.064	YARS	tyrosyl-tRNA synthetase
7926875	10	8.68	2.49	0.0024	0.0641	BAMBI	BMP and activin membrane-bound inhibitor
8142646	6.45	5.35	2.16	0.0025	0.0641	IQUB	IQ motif and ubiquitin domain containing
8123494	10.71	9.82	1.86	0.0025	0.0642	FAM120B	family with sequence similarity 120B
7908178	9.4	8.48	1.89	0.0025	0.0642	SWT1	SWT1 RNA endoribonuclease homolog
8070557	10.44	9.69	1.68	0.0025	0.0642	ZBTB21	zinc finger and BTB domain containing 21
7909866	9.94	9.14	1.74	0.0025	0.0642	MARC2	mitochondrial amidoxime reducing component 2
8093104	10.85	9.82	2.05	0.0025	0.0642	TM4SF19; TM4SF19-TCTEX1D2	transmembrane 4 L six family member 19; TM4SF19-TCTEX1D2 readthrough (NMD candidate)
7950016	9.37	8.61	1.69	0.0025	0.0642	ORAOV1	oral cancer overexpressed 1
8090030	9.08	8.01	2.09	0.0025	0.0642	HSPBAP1	HSPB (heat shock 27kDa) associated protein 1
8041642	4.03	5.48	-2.73	0.0025	0.0643
8141950	7.79	6.99	1.74	0.0025	0.0643	RELN	reelin
8006085	7.42	6.54	1.83	0.0025	0.0643	EFCAB5	EF-hand calcium binding domain 5
8065762	10.48	11.36	-1.85	0.0025	0.0643	PIGU	phosphatidylinositol glycan anchor biosynthesis class U
8139118	7.51	6.4	2.16	0.0025	0.0643	TRGV5; TRGV5P	T cell receptor gamma variable 5; T cell receptor gamma variable 5P (pseudogene)
8020468	10.49	11.29	-1.74	0.0025	0.0645	RBBP8	retinoblastoma binding protein 8
8096176	9.87	8.75	2.17	0.0025	0.0645	PTPN13	protein tyrosine phosphatase, non-receptor type 13 (APO-1/CD95 (Fas)-associated phosphatase)
7974198	8.34	9.43	-2.13	0.0025	0.0646	LRR1	leucine rich repeat protein 1
8105132	8.57	7.76	1.75	0.0025	0.0649	LOC153684	uncharacterized LOC153684
7967072	10.72	9.87	1.8	0.0025	0.0649	COQ5	coenzyme Q5, methyltransferase
8156982	10.33	11.2	-1.82	0.0025	0.0655	SMC2	structural maintenance of chromosomes 2
8128777	6.74	5.86	1.83	0.0025	0.0655	AK9	adenylate kinase 9
8030931	10.1	9.09	2.02	0.0026	0.0656	ZNF528	zinc finger protein 528
8019273	11.16	12.13	-1.96	0.0026	0.0656	ALYREF	Aly/REF export factor
7906978	11.3	12.14	-1.79	0.0026	0.0656	MGST3	microsomal glutathione S-transferase 3
8109484	7.04	8.35	-2.49	0.0026	0.0656	KIF4B	kinesin family member 4B
8121563	10.5	11.31	-1.76	0.0026	0.0656	MARCKS	myristoylated alanine-rich protein kinase C substrate
7923707	8.88	8.1	1.72	0.0026	0.0656	TMEM81	transmembrane protein 81
7948192	10.13	11.07	-1.91	0.0026	0.0656	SSRP1	structure specific recognition protein 1
8146934	8.82	8	1.77	0.0026	0.0657	LY96	lymphocyte antigen 96
8004167	8.2	9.74	-2.89	0.0026	0.0657	FAM64A	family with sequence similarity 64, member A
8142102	10.65	9.39	2.39	0.0026	0.0661	ATXN7L1	ataxin 7-like 1
7958532	11.7	10.8	1.87	0.0026	0.0661	UBE3B	ubiquitin protein ligase E3B
8169984	8.84	9.81	-1.97	0.0026	0.0661	HPRT1	hypoxanthine phosphoribosyltransferase 1
8020068	11.2	10.48	1.65	0.0026	0.0661	ANKRD12	ankyrin repeat domain 12
8178712	8.97	7.99	1.97	0.0026	0.0662	TNXB; TNXA	tenascin XB; tenascin XA (pseudogene)
8179935	8.97	7.99	1.97	0.0026	0.0662	TNXB; TNXA	tenascin XB; tenascin XA (pseudogene)
8117608	5.65	6.46	-1.75	0.0026	0.0662	HIST1H2AL; HIST1H2BN	histone cluster 1, H2al; histone cluster 1, H2bn
8077612	9.58	8.71	1.83	0.0026	0.0662	BRPF1; TTLL3; ARPC4-TTLL3	bromodomain and PHD finger containing 1; tubulin tyrosine ligase-like family member 3; ARPC4-TTLL3 readthrough
7906597	7.92	7.18	1.67	0.0026	0.0662	NHLH1	nescient helix-loop-helix 1
7917896	9.85	9.05	1.74	0.0026	0.0669	ALG14	ALG14, UDP-N-acetylglucosaminyltransferase subunit
8160771	7.13	8.14	-2.02	0.0027	0.0672	KIF24	kinesin family member 24
7911260	8.38	9.2	-1.76	0.0027	0.0672	OR2M1P	olfactory receptor, family 2, subfamily M, member 1 pseudogene
7951397	6.52	5.78	1.67	0.0027	0.0672	CASP1	caspase 1
7962557	8.54	7.25	2.45	0.0027	0.0672
8105077	9.04	8.14	1.87	0.0027	0.0672	CARD6	caspase recruitment domain family, member 6
8087374	10.02	9.04	1.97	0.0027	0.0672	USP4; C3orf62	ubiquitin specific peptidase 4 (proto-oncogene); chromosome 3 open reading frame 62
8121927	10.61	9.88	1.66	0.0027	0.0675	RNF146	ring finger protein 146
8042402	10.11	9.1	2.02	0.0027	0.0677	APLF	aprataxin and PNKP like factor
8145736	9.12	10.27	-2.23	0.0027	0.0677	NRG1	neuregulin 1
8007071	9.45	10.89	-2.71	0.0027	0.0677	CDC6	cell division cycle 6
8005225	8.34	7.55	1.73	0.0027	0.0677	USP32P1	ubiquitin specific peptidase 32 pseudogene 1
8060796	9.08	8.09	1.98	0.0027	0.0677	C20orf196	chromosome 20 open reading frame 196
8098177	10.53	9.81	1.64	0.0027	0.0677	KLHL2	kelch-like family member 2
8050766	8.79	9.59	-1.75	0.0027	0.068	ADCY3	adenylate cyclase 3
8139889	9.59	10.8	-2.31	0.0027	0.0682
8088128	10.58	9.87	1.64	0.0027	0.0682	DCP1A	decapping mRNA 1A
7953211	9.42	8.54	1.85	0.0027	0.0682	TIGAR	TP53 induced glycolysis regulatory phosphatase
8099410	10.73	9.94	1.72	0.0027	0.0683	BOD1L1	biorientation of chromosomes in cell division 1-like 1
8028916	9.54	10.63	-2.14	0.0027	0.0683	SNRPA	small nuclear ribonucleoprotein polypeptide A
7900609	8.62	7.9	1.65	0.0027	0.0683	ERMAP	erythroblast membrane-associated protein (Scianna blood group)
7957167	9.65	10.44	-1.73	0.0028	0.0683	TMEM19	transmembrane protein 19
7922648	10.36	8.62	3.35	0.0028	0.0684
7979813	10.83	11.62	-1.73	0.0028	0.0685	ZFP36L1	ZFP36 ring finger protein-like 1
8152553	11.89	11.07	1.76	0.0028	0.0686	TAF2	TAF2 RNA polymerase II, TATA box binding protein (TBP)-associated factor, 150kDa
8149955	6.67	10.25	-11.91	0.0028	0.0687	PBK	PDZ binding kinase
8066574	9.09	7.99	2.14	0.0028	0.0687	WFDC10B	WAP four-disulfide core domain 10B
8180255	10.52	12.47	-3.85	0.0028	0.0687
8180321	10.52	12.47	-3.85	0.0028	0.0687
7959882	9.92	10.99	-2.1	0.0028	0.0687	RAN	RAN, member RAS oncogene family
8099834	7.23	6.21	2.04	0.0028	0.0687	TLR1	toll-like receptor 1
7995926	9.01	8.23	1.73	0.0028	0.0687	NLRC5	NLR family, CARD domain containing 5
8122660	9.61	8.66	1.93	0.0028	0.0691	UST	uronyl-2-sulfotransferase
8151252	7.05	7.93	-1.85	0.0028	0.0692
8046646	9.6	8.45	2.22	0.0028	0.0692	OSBPL6	oxysterol binding protein-like 6
8059648	6.62	7.5	-1.83	0.0028	0.0693
8131957	8.27	9.31	-2.06	0.0028	0.0694	SNX10	sorting nexin 10
7958761	9.61	8.71	1.87	0.0028	0.0694	ACAD10	acyl-CoA dehydrogenase family, member 10
8160531	9.48	8.48	2	0.0028	0.0694	C9orf72	chromosome 9 open reading frame 72
8049961	10.85	9.96	1.86	0.0028	0.0697	LOC728323	uncharacterized LOC728323
8083897	7.16	6.37	1.73	0.0029	0.0697	TMEM212	transmembrane protein 212
8175977	9.23	9.94	-1.64	0.0029	0.07	IRAK1	interleukin 1 receptor associated kinase 1
8019772	11.21	12.28	-2.09	0.0029	0.0701	ALYREF	Aly/REF export factor
8083709	10.39	11.32	-1.91	0.0029	0.0701	SMC4	structural maintenance of chromosomes 4
7900438	10.09	9.19	1.86	0.0029	0.0701	ZFP69B	ZFP69 zinc finger protein B
8053834	9.23	10.2	-1.96	0.0029	0.0704	ANKRD36C	ankyrin repeat domain 36C
8156026	9.49	10.29	-1.74	0.0029	0.0705	CEP78	centrosomal protein 78kDa
8047771	8.66	9.52	-1.81	0.0029	0.0706	EEF1B2	eukaryotic translation elongation factor 1 beta 2
8058052	11.52	12.32	-1.74	0.0029	0.071	HSPD1	heat shock 60kDa protein 1 (chaperonin)
8126666	10.71	9.89	1.76	0.0029	0.071	NFKBIE	nuclear factor of kappa light polypeptide gene enhancer in B-cells inhibitor, epsilon
8112803	10.78	10.01	1.7	0.0029	0.071	LHFPL2	lipoma HMGIC fusion partner-like 2
8174251	7.72	6.18	2.91	0.0029	0.071
8081358	9.06	8.35	1.64	0.0029	0.0711	ZBTB11-AS1	ZBTB11 antisense RNA 1
8086961	8.21	9.15	-1.92	0.003	0.0714	PFKFB4	6-phosphofructo-2-kinase/fructose-2,6-biphosphatase 4
7919627	11.86	9.46	5.26	0.003	0.0714	HIST2H4B; HIST2H4A	histone cluster 2, H4b; histone cluster 2, H4a
7905067	11.86	9.46	5.26	0.003	0.0714	HIST2H4B; HIST2H4A	histone cluster 2, H4b; histone cluster 2, H4a
7965681	9.43	10.46	-2.04	0.003	0.0714	IKBIP	IKBKB interacting protein
8177717	11.45	10.3	2.22	0.003	0.0714	HLA-F	major histocompatibility complex, class I, F
8100382	12.21	11.45	1.7	0.003	0.0714	CHIC2	cysteine rich hydrophobic domain 2
8169272	10.06	9.23	1.77	0.003	0.0714	ATG4A	autophagy related 4A, cysteine peptidase
8095826	7.35	8.06	-1.63	0.003	0.0714	FAM47E-STBD1; STBD1	FAM47E-STBD1 readthrough; starch binding domain 1
7899884	8.67	7.89	1.71	0.003	0.0714	ZSCAN20	zinc finger and SCAN domain containing 20
7919984	10.83	9.8	2.05	0.003	0.0714	SELENBP1	selenium binding protein 1
8097468	7.41	6.66	1.68	0.003	0.0714
8150889	8.48	7.73	1.68	0.003	0.0714	SDR16C5	short chain dehydrogenase/reductase family 16C, member 5
8061428	9.28	9.99	-1.64	0.003	0.0717	ENTPD6	ectonucleoside triphosphate diphosphohydrolase 6 (putative)
8003679	9.88	10.67	-1.73	0.003	0.0717	RPA1	replication protein A1
7905826	10.07	11.48	-2.64	0.003	0.0717	CKS1B	CDC28 protein kinase regulatory subunit 1B
7980702	8.66	7.96	1.63	0.003	0.0717	NRDE2	NRDE-2, necessary for RNA interference, domain containing
7959777	9.07	10.18	-2.16	0.003	0.0717	BRI3BP; THRIL	BRI3 binding protein; TNF and HNRNPL related immunoregulatory long non-coding RNA
8101437	9.13	10.09	-1.95	0.003	0.0717	COQ2	coenzyme Q2 4-hydroxybenzoate polyprenyltransferase
8117225	9.03	10.29	-2.39	0.003	0.0717	GMNN	geminin, DNA replication inhibitor
7905929	8.46	7.55	1.88	0.003	0.0718	EFNA1	ephrin-A1
7972650	8.4	6.62	3.44	0.003	0.0719	FGF14	fibroblast growth factor 14
8138202	9.35	8.63	1.64	0.003	0.072	ICA1	islet cell autoantigen 1
8023710	10.07	10.88	-1.76	0.003	0.0724	CDH19	cadherin 19, type 2
7989094	11.2	10.37	1.78	0.0031	0.0724	NEDD4	neural precursor cell expressed, developmentally down-regulated 4, E3 ubiquitin protein ligase
8071737	11.84	12.65	-1.76	0.0031	0.0724	MIF	macrophage migration inhibitory factor (glycosylation-inhibiting factor)
8152053	9.93	9.12	1.75	0.0031	0.0724	ANKRD46	ankyrin repeat domain 46
8102720	11.02	10.31	1.63	0.0031	0.0724	ANKRD50	ankyrin repeat domain 50
8029353	7.97	6.97	1.99	0.0031	0.0724	ZNF222; ZNF284	zinc finger protein 222; zinc finger protein 284
7951046	8.1	8.98	-1.83	0.0031	0.0724	MRE11A	MRE11 homolog A, double strand break repair nuclease
8049530	9.09	10.05	-1.94	0.0031	0.0724	LRRFIP1	leucine rich repeat (in FLII) interacting protein 1
8126750	6.48	5.7	1.71	0.0031	0.0724	ENPP5	ectonucleotide pyrophosphatase/phosphodiesterase 5 (putative)
8095760	9.31	8.51	1.74	0.0031	0.0724	THAP6	THAP domain containing 6
8120067	9.98	8.72	2.39	0.0031	0.0724	SLC25A27	solute carrier family 25, member 27
8103601	11.47	10.15	2.5	0.0031	0.0724	DDX60L	DEAD (Asp-Glu-Ala-Asp) box polypeptide 60-like
8075310	8.55	9.48	-1.91	0.0031	0.0725	LIF	leukemia inhibitory factor
8008517	10.24	11.58	-2.52	0.0031	0.0725	NME1; NME1-NME2; NME2	NME/NM23 nucleoside diphosphate kinase 1; NME1-NME2 readthrough; NME/NM23 nucleoside diphosphate kinase 2
7999025	9.86	10.77	-1.88	0.0031	0.0725	TRAP1	TNF receptor-associated protein 1
8171879	7.31	8.1	-1.72	0.0031	0.0727
8039010	12.62	11.85	1.7	0.0031	0.0727	ZNF765; ZNF888; ZNF813	zinc finger protein 765; zinc finger protein 888; zinc finger protein 813
8126095	8.8	9.69	-1.85	0.0031	0.0727	CCDC167	coiled-coil domain containing 167
8166098	10.36	9.48	1.83	0.0031	0.0727	RAB9A	RAB9A, member RAS oncogene family
7901363	7.84	8.82	-1.97	0.0031	0.0727	CDKN2C	cyclin-dependent kinase inhibitor 2C (p18, inhibits CDK4)
8164464	9.86	9.16	1.63	0.0031	0.0727	ZER1	zyg-11 related, cell cycle regulator
7973036	9.57	10.38	-1.76	0.0031	0.0727	PARP2	poly(ADP-ribose) polymerase 2
7971197	11.13	10.4	1.65	0.0031	0.0727	ELF1	E74-like factor 1 (ets domain transcription factor)
8134904	8.95	9.72	-1.72	0.0031	0.0727	POP7	POP7 homolog, ribonuclease P/MRP subunit
7922846	10.77	10.03	1.67	0.0031	0.0727	FAM129A	family with sequence similarity 129, member A
8134219	9.3	8.56	1.67	0.0031	0.0728	VPS50	VPS50 EARP/GARPII complex subunit
8060835	5.23	6.33	-2.14	0.0031	0.0728
7971311	8.34	7.18	2.23	0.0031	0.0728	ENOX1	ecto-NOX disulfide-thiol exchanger 1
8084100	8.99	10	-2.02	0.0031	0.0728	USP13	ubiquitin specific peptidase 13 (isopeptidase T-3)
7983773	7.83	8.85	-2.04	0.0031	0.0728
8094340	7.68	6.43	2.39	0.0031	0.0728	MIR218-1	microRNA 218-1
7940493	8.31	7.58	1.66	0.0031	0.0728	PPP1R32	protein phosphatase 1, regulatory subunit 32
8164217	10.38	11.16	-1.71	0.0031	0.0728	FAM129B	family with sequence similarity 129, member B
8078905	11.53	12.41	-1.85	0.0032	0.0729	RPSA; RPSAP19	ribosomal protein SA; ribosomal protein SA pseudogene 19
7952768	11.03	10.3	1.66	0.0032	0.0731	SNX19	sorting nexin 19
7919625	11.68	12.77	-2.13	0.0032	0.0731	HIST2H2BA; HIST2H2BC	histone cluster 2, H2ba (pseudogene); histone cluster 2, H2bc (pseudogene)
8065889	10.5	9.77	1.66	0.0032	0.0731	UQCC1	ubiquinol-cytochrome c reductase complex assembly factor 1
8071119	10.05	9.25	1.75	0.0032	0.0731	BCL2L13	BCL2-like 13 (apoptosis facilitator)
7948332	12.27	11.38	1.85	0.0032	0.0731	LPXN	leupaxin
8019316	9.84	10.68	-1.78	0.0032	0.0732	PYCR1	pyrroline-5-carboxylate reductase 1
8088247	9.57	8.69	1.83	0.0032	0.0735	ARHGEF3	Rho guanine nucleotide exchange factor 3
8040742	10.58	9.55	2.05	0.0032	0.0735	MAPRE3	microtubule-associated protein, RP/EB family, member 3
7952179	9.64	10.43	-1.73	0.0032	0.0735	H2AFX	H2A histone family, member X
7979307	7.94	11.42	-11.16	0.0032	0.0737	DLGAP5	discs, large (Drosophila) homolog-associated protein 5
7910997	8.04	10.14	-4.27	0.0032	0.0738	EXO1	exonuclease 1
8119034	11.13	10.29	1.79	0.0032	0.074	BRPF3	bromodomain and PHD finger containing 3
8180404	11.38	12.1	-1.66	0.0032	0.0741
8164440	9.51	10.44	-1.91	0.0032	0.0741	WDR34	WD repeat domain 34
7936809	9.29	8.51	1.71	0.0032	0.0741	FAM24B; CUZD1	family with sequence similarity 24, member B; CUB and zona pellucida-like domains 1
8003263	10.08	9.06	2.03	0.0033	0.0744	ZCCHC14	zinc finger, CCHC domain containing 14
8007673	7.4	8.12	-1.65	0.0033	0.0744	DBF4B	DBF4 zinc finger B
8072279	10.18	9.48	1.62	0.0033	0.0744	MTMR3	myotubularin related protein 3
7918050	11.11	11.98	-1.83	0.0033	0.0745	RPSAP19	ribosomal protein SA pseudogene 19
7901010	6.97	10.3	-10.11	0.0033	0.075	KIF2C	kinesin family member 2C
8158380	7.59	8.29	-1.62	0.0033	0.075	PKN3	protein kinase N3
8099696	10.18	9.02	2.23	0.0033	0.075	SEPSECS	Sep (O-phosphoserine) tRNA:Sec (selenocysteine) tRNA synthase
7953943	11.35	10.23	2.17	0.0033	0.075	GABARAPL1	GABA(A) receptor-associated protein like 1
8070584	9.8	8.19	3.05	0.0033	0.075	TMPRSS3	transmembrane protease, serine 3
7989849	10.7	10	1.63	0.0033	0.075	DENND4A	DENN/MADD domain containing 4A
7928308	9.76	10.62	-1.82	0.0033	0.0752	DDIT4	DNA damage inducible transcript 4
7944401	10.56	11.43	-1.83	0.0033	0.0753	HMBS	hydroxymethylbilane synthase
8144894	9.09	9.89	-1.75	0.0033	0.0753	INTS10	integrator complex subunit 10
8065710	9.22	10.12	-1.86	0.0033	0.0755	E2F1	E2F transcription factor 1
7937079	12.73	13.47	-1.68	0.0034	0.0757	BNIP3	BCL2/adenovirus E1B 19kDa interacting protein 3
8152215	11.23	10.16	2.1	0.0034	0.0758	KLF10	Kruppel-like factor 10
7934026	8.22	9.25	-2.04	0.0034	0.0758	DNA2	DNA replication helicase/nuclease 2
8140967	10.84	9.74	2.14	0.0034	0.0758	SAMD9	sterile alpha motif domain containing 9
8113358	9.27	8.52	1.69	0.0034	0.076	ST8SIA4	ST8 alpha-N-acetyl-neuraminide alpha-2,8-sialyltransferase 4
8156604	10.49	9.6	1.85	0.0034	0.076	ERCC6L2	excision repair cross-complementation group 6-like 2
8146685	8.89	10.26	-2.57	0.0034	0.0764	RRS1; ADHFE1	ribosome biogenesis regulator homolog; alcohol dehydrogenase, iron containing 1
7963235	10.51	9.38	2.2	0.0034	0.0764	CSRNP2	cysteine-serine-rich nuclear protein 2
7909898	10.43	9.74	1.61	0.0034	0.0764	MIA3	melanoma inhibitory activity family, member 3
8175102	8.8	8.11	1.62	0.0034	0.0764	ENOX2	ecto-NOX disulfide-thiol exchanger 2
8093829	9.04	8.27	1.7	0.0034	0.0764	ZBTB49	zinc finger and BTB domain containing 49
7937993	7.36	6.58	1.71	0.0034	0.0764
7937990	7.36	6.58	1.71	0.0034	0.0764
7952046	6.87	7.6	-1.66	0.0034	0.0764	MPZL2	myelin protein zero-like 2
8048940	10.79	10.1	1.61	0.0034	0.0766	SP100	SP100 nuclear antigen
8103462	3.7	4.78	-2.11	0.0035	0.0774
7938348	9.33	10.16	-1.77	0.0035	0.0774	WEE1	WEE1 G2 checkpoint kinase
8119896	7.8	7.07	1.66	0.0035	0.0774
8034920	8.99	9.7	-1.64	0.0035	0.0774	ILVBL	ilvB (bacterial acetolactate synthase)-like
7897236	9.16	8.47	1.6	0.0035	0.0774	KCNAB2	potassium channel, voltage gated subfamily A regulatory beta subunit 2
8088919	11.32	10.37	1.92	0.0035	0.0774	ROBO1	roundabout guidance receptor 1
8035628	7.84	8.71	-1.83	0.0035	0.0774	NR2C2AP	nuclear receptor 2C2-associated protein
7899851	9.35	8.56	1.73	0.0035	0.0774	AZIN2	antizyme inhibitor 2
8109344	12.35	10.77	2.98	0.0035	0.0774	GM2A	GM2 ganglioside activator
8046833	7.53	8.39	-1.81	0.0035	0.0774	FSIP2	fibrous sheath interacting protein 2
8036602	12.73	11.84	1.86	0.0035	0.0774	ECH1	enoyl-CoA hydratase 1, peroxisomal
7900461	7.54	6.78	1.69	0.0035	0.0776	ZNF684	zinc finger protein 684
8177938	8.6	7.68	1.89	0.0035	0.0777	PSORS1C1	psoriasis susceptibility 1 candidate 1
8065798	9.13	8.07	2.08	0.0035	0.0778	GGT7	gamma-glutamyltransferase 7
8151890	9.86	8.78	2.12	0.0035	0.0778	TP53INP1	tumor protein p53 inducible nuclear protein 1
7965335	12.09	12.94	-1.8	0.0035	0.0778	DUSP6	dual specificity phosphatase 6
8173627	7.42	6.65	1.71	0.0035	0.0778
8056060	9.53	8.73	1.74	0.0035	0.0781	BAZ2B	bromodomain adjacent to zinc finger domain 2B
7919761	10.22	9.03	2.29	0.0035	0.0781
8167957	7.13	6.3	1.78	0.0035	0.0781	ZC3H12B	zinc finger CCCH-type containing 12B
7985555	9.48	8.8	1.6	0.0036	0.0781	EFTUD1P1	elongation factor Tu GTP binding domain containing 1 pseudogene 1
7907690	8.02	8.85	-1.78	0.0036	0.0781	TOR3A	torsin family 3, member A
7912670	10.07	11.02	-1.93	0.0036	0.0781	UQCRHL	ubiquinol-cytochrome c reductase hinge protein like
8069880	9.91	8.96	1.94	0.0036	0.0781	TIAM1	T-cell lymphoma invasion and metastasis 1
8047403	7.65	6.88	1.71	0.0036	0.0781	CASP10	caspase 10
8141625	8.81	9.77	-1.95	0.0036	0.0781	EPHB4	EPH receptor B4
8095680	12.33	10.29	4.13	0.0036	0.0781	CXCL8	chemokine (C-X-C motif) ligand 8
8004580	9.78	8.95	1.78	0.0036	0.0781	DNAH2	dynein, axonemal, heavy chain 2
8090772	9.85	10.75	-1.87	0.0036	0.0781	TOPBP1	topoisomerase (DNA) II binding protein 1
8080226	8.86	7.86	2	0.0036	0.0782	DNAH1	dynein, axonemal, heavy chain 1
8136709	6.55	5.83	1.65	0.0036	0.0782	MGAM2	maltase-glucoamylase 2 (putative)
8029065	10.35	9.65	1.62	0.0036	0.0783	BCKDHA	branched chain keto acid dehydrogenase E1, alpha polypeptide
8156633	8.87	8.09	1.72	0.0036	0.0783	CCDC180	coiled-coil domain containing 180
8037642	9.73	10.42	-1.62	0.0036	0.0783	SNRPD2	small nuclear ribonucleoprotein D2 polypeptide
7997740	9.53	8.24	2.44	0.0036	0.0784	MAP1LC3B	microtubule-associated protein 1 light chain 3 beta
8070574	11.27	12.65	-2.61	0.0036	0.0786	TFF2	trefoil factor 2
8115851	7.23	6.53	1.62	0.0036	0.0788	STC2	stanniocalcin 2
8085797	8.49	7.71	1.72	0.0036	0.0789	THRB	thyroid hormone receptor, beta
7960518	10.48	11.22	-1.67	0.0036	0.0789	TNFRSF1A	tumor necrosis factor receptor superfamily, member 1A
8172274	8.75	7.6	2.22	0.0036	0.0789	ZNF674	zinc finger protein 674
7935011	8.48	7.72	1.69	0.0036	0.0789	CPEB3	cytoplasmic polyadenylation element binding protein 3
8161026	8.05	8.8	-1.69	0.0037	0.0792	ARHGEF39	Rho guanine nucleotide exchange factor 39
8152976	10.49	9.49	2	0.0037	0.0792	TMEM71	transmembrane protein 71
8149264	9.1	8.42	1.6	0.0037	0.0792	PPP1R3B	protein phosphatase 1, regulatory subunit 3B
8034395	7.43	6.69	1.66	0.0037	0.0792	ZNF709	zinc finger protein 709
8110408	9.53	10.2	-1.6	0.0037	0.0792	THOC3	THO complex 3
8099506	10.32	9.62	1.62	0.0037	0.0792	TAPT1	transmembrane anterior posterior transformation 1
7995825	10.1	10.85	-1.68	0.0037	0.0793	MT1F	metallothionein 1F
7917754	9.68	10.46	-1.71	0.0037	0.0795	BCAR3	breast cancer anti-estrogen resistance 3
7993126	8.71	7.59	2.18	0.0037	0.0795	ABAT	4-aminobutyrate aminotransferase
8112892	9.72	10.61	-1.85	0.0037	0.0795
7919139	7.8	7.02	1.71	0.0037	0.0795	ANKRD20A12P	ankyrin repeat domain 20 family, member A12, pseudogene
7999598	9.27	10.19	-1.9	0.0037	0.0795	NTAN1	N-terminal asparagine amidase
8143417	10.66	9.94	1.65	0.0037	0.0796	BRAF	B-Raf proto-oncogene, serine/threonine kinase
7934334	8.1	6.93	2.24	0.0037	0.0796	CFAP70	cilia and flagella associated protein 70
8008754	9	9.74	-1.66	0.0037	0.0796	RAD51C	RAD51 paralog C
8034416	11.77	12.45	-1.61	0.0037	0.0799	RPL10	ribosomal protein L10
8172538	10	9.13	1.84	0.0037	0.0799	WDR45	WD repeat domain 45
7923824	10.8	9.99	1.75	0.0037	0.08	SLC41A1	solute carrier family 41 (magnesium transporter), member 1
8089072	9.68	10.42	-1.67	0.0037	0.08	CPOX	coproporphyrinogen oxidase
7898894	10.22	9.22	2	0.0037	0.08	PITHD1	PITH (C-terminal proteasome-interacting domain of thioredoxin-like) domain containing 1
7918300	7.91	8.66	-1.69	0.0038	0.08	PSRC1	proline/serine-rich coiled-coil 1
8020349	7.39	6.52	1.83	0.0038	0.08
8160088	10.56	9.85	1.64	0.0038	0.08	MPDZ	multiple PDZ domain protein
8055465	8.83	9.99	-2.23	0.0038	0.08	CXCR4	chemokine (C-X-C motif) receptor 4
7966706	11.79	11.11	1.59	0.0038	0.08	MED13L	mediator complex subunit 13-like
7958410	10.93	9.9	2.03	0.0038	0.0801	FICD	FIC domain containing
8156194	8.33	9.07	-1.67	0.0038	0.0802
7992092	8.59	9.42	-1.78	0.0038	0.0802	CHTF18	chromosome transmission fidelity factor 18
8117888	11	12	-2.01	0.0038	0.0802	RANP1	RAN, member RAS oncogene family pseudogene 1
8180313	7.93	7.25	1.59	0.0038	0.0802
8028227	9.33	8.64	1.61	0.0038	0.0802	ZNF383	zinc finger protein 383
8063369	12.05	11.33	1.65	0.0038	0.0802	RNF114	ring finger protein 114
8018324	10.25	9.58	1.6	0.0038	0.0804	GGA3	golgi-associated, gamma adaptin ear containing, ARF binding protein 3
8015607	12.85	12.01	1.79	0.0038	0.0804	STAT3	signal transducer and activator of transcription 3 (acute-phase response factor)
8091600	6.94	7.89	-1.94	0.0038	0.0805	PLCH1	phospholipase C, eta 1
7904048	8.67	7.99	1.59	0.0038	0.0806
8135514	10.84	9.79	2.08	0.0038	0.0806	IFRD1	interferon-related developmental regulator 1
7946401	9.24	8.51	1.65	0.0038	0.0806	ST5	suppression of tumorigenicity 5
8151549	10.96	10.12	1.79	0.0038	0.0807	IMPA1	inositol(myo)-1(or 4)-monophosphatase 1
8172270	10.1	11.04	-1.92	0.0038	0.0807
8142087	9.12	8.19	1.9	0.0038	0.0809	ATXN7L1	ataxin 7-like 1
8134403	5.58	4.63	1.94	0.0039	0.0809
7996954	12.45	11.76	1.61	0.0039	0.0809	NFAT5	nuclear factor of activated T-cells 5, tonicity-responsive
8150844	7.52	8.32	-1.74	0.0039	0.0809
8085579	6.05	4.67	2.61	0.0039	0.0809
7992877	10.7	9.69	2.01	0.0039	0.081	ZNF75A	zinc finger protein 75a
8168749	11.04	9.77	2.4	0.0039	0.0811	SRPX2	sushi-repeat containing protein, X-linked 2
7958895	8.37	9.34	-1.96	0.0039	0.0812	OAS3; OAS2	2-5-oligoadenylate synthetase 3; 2-5-oligoadenylate synthetase 2
8111490	7.67	6.77	1.87	0.0039	0.0812	PRLR	prolactin receptor
8096753	9.48	10.19	-1.63	0.0039	0.0812	HADH	hydroxyacyl-CoA dehydrogenase
8062971	10.4	11.11	-1.63	0.0039	0.0812	DBNDD2; SYS1-DBNDD2	dysbindin (dystrobrevin binding protein 1) domain containing 2; SYS1-DBNDD2 readthrough (NMD candidate)
8047865	10.48	9.82	1.59	0.0039	0.0812	PIKFYVE	phosphoinositide kinase, FYVE finger containing
7920664	8.73	7.88	1.81	0.0039	0.0812	THBS3	thrombospondin 3
7932938	10.57	9.45	2.17	0.0039	0.0812	EPC1	enhancer of polycomb homolog 1 (Drosophila)
8168018	12.11	11.42	1.62	0.0039	0.0812	YIPF6	Yip1 domain family member 6
8008132	12.65	13.39	-1.67	0.0039	0.0812	ATP5G1	ATP synthase, H+ transporting, mitochondrial Fo complex subunit C1 (subunit 9)
8093343	10.26	9.54	1.65	0.0039	0.0812	PIGG	phosphatidylinositol glycan anchor biosynthesis class G
7962689	8.02	6.97	2.07	0.0039	0.0812	VDR	vitamin D (1,25- dihydroxyvitamin D3) receptor
7967418	5.47	6.16	-1.62	0.0039	0.0812
8075635	10.76	11.82	-2.09	0.0039	0.0812
8033809	7.09	6.21	1.84	0.0039	0.0812	ZNF846	zinc finger protein 846
8021480	5.1	4.37	1.66	0.0039	0.0812
8044927	9.46	10.19	-1.66	0.0039	0.0812	INHBB	inhibin beta B
8036406	8.44	7.7	1.68	0.0039	0.0812	ZNF571	zinc finger protein 571
8105585	9.14	8.1	2.06	0.0039	0.0813	RNF180	ring finger protein 180
7974314	8.47	7.74	1.65	0.0039	0.0813
8131427	10.05	9.38	1.59	0.0039	0.0813	C7orf26	chromosome 7 open reading frame 26
7951246	7.89	5.06	7.1	0.0039	0.0813	MMP8	matrix metallopeptidase 8
7987048	9.75	8.93	1.77	0.0039	0.0813	MTMR10	myotubularin related protein 10
8084607	10.64	9.94	1.62	0.0039	0.0813	SENP2	SUMO1/sentrin/SMT3 specific peptidase 2
8162706	8.94	8.08	1.81	0.004	0.0814	TRMO	tRNA methyltransferase O
7954511	11.9	11.09	1.74	0.004	0.0816	STK38L	serine/threonine kinase 38 like
7911301	7.95	7.11	1.79	0.004	0.0818	PGBD2	piggyBac transposable element derived 2
8061305	9.45	8.79	1.58	0.004	0.0818	KIZ	kizuna centrosomal protein
8027437	6.83	7.73	-1.86	0.004	0.0818
8005765	11.69	10.95	1.68	0.004	0.0818	WSB1	WD repeat and SOCS box containing 1
8108080	9.24	10.12	-1.84	0.004	0.0818	JADE2	jade family PHD finger 2
7974447	10.47	9.79	1.6	0.004	0.0819	SOCS4	suppressor of cytokine signaling 4
7935627	12.11	11.21	1.87	0.004	0.0819	GOT1	glutamic-oxaloacetic transaminase 1, soluble
7913918	9.21	8.53	1.6	0.004	0.0821	UBXN11	UBX domain protein 11
7910790	9.95	10.9	-1.93	0.004	0.0823
7938777	13.77	14.47	-1.63	0.004	0.0826	LDHA	lactate dehydrogenase A
7989806	10.54	9.84	1.63	0.0041	0.0827	DPP8	dipeptidyl-peptidase 8
7992732	12.44	11.62	1.76	0.0041	0.0827	ZG16B	zymogen granule protein 16B
8096081	9.22	10.48	-2.4	0.0041	0.0831	ENOPH1	enolase-phosphatase 1
7919146	8.39	7.61	1.71	0.0041	0.0832	ANKRD20A12P	ankyrin repeat domain 20 family, member A12, pseudogene
7945283	10.92	10.19	1.65	0.0041	0.0833	ACAD8	acyl-CoA dehydrogenase family, member 8
8032214	9.94	10.76	-1.77	0.0041	0.0833	GAMT	guanidinoacetate N-methyltransferase
7960340	8.39	10.7	-4.96	0.0041	0.0834	FOXM1	forkhead box M1
7937892	8.89	9.89	-2	0.0041	0.0838	PGAP2	post-GPI attachment to proteins 2
7919815	8.56	7.86	1.63	0.0041	0.0838	CTSK	cathepsin K
8152133	10.07	9.4	1.59	0.0041	0.0838	RRM2B	ribonucleotide reductase M2 B (TP53 inducible)
7929541	5.37	6.21	-1.79	0.0041	0.0839	CC2D2B	coiled-coil and C2 domain containing 2B
8113130	11.13	10.23	1.86	0.0041	0.0839	MCTP1	multiple C2 domains, transmembrane 1
8180308	12.46	13.13	-1.6	0.0041	0.0839
8024584	9.43	10.09	-1.58	0.0042	0.0839	NCLN	nicalin
7989037	9.55	8.8	1.68	0.0042	0.0839	CCPG1; DYX1C1-CCPG1	cell cycle progression 1; DYX1C1-CCPG1 readthrough (NMD candidate)
7917634	5.3	4.56	1.66	0.0042	0.0839	HFM1	HFM1, ATP-dependent DNA helicase homolog
8151561	10.79	10.11	1.6	0.0042	0.084	ZFAND1	zinc finger, AN1-type domain 1
8047381	9.73	8.79	1.92	0.0042	0.0842	CFLAR	CASP8 and FADD like apoptosis regulator
8124416	6.98	7.73	-1.69	0.0042	0.0846	HIST1H3D; HIST1H2AD	histone cluster 1, H3d; histone cluster 1, H2ad
8020495	8.59	9.37	-1.72	0.0042	0.0846	CABLES1	Cdk5 and Abl enzyme substrate 1
8067869	7.45	6.2	2.37	0.0042	0.0846	RBM11	RNA binding motif protein 11
8014063	12.96	12.09	1.83	0.0042	0.0847	EVI2B	ecotropic viral integration site 2B
8105220	7.17	6.49	1.6	0.0042	0.0847	ISL1	ISL LIM homeobox 1
8137798	10.34	11.14	-1.73	0.0042	0.0847	PSMG3	proteasome (prosome, macropain) assembly chaperone 3
7971866	8.44	10.26	-3.54	0.0042	0.0847	DIAPH3	diaphanous-related formin 3
8141846	8.72	7.59	2.2	0.0042	0.0847	FBXL13	F-box and leucine-rich repeat protein 13
8146711	8.06	7.18	1.85	0.0042	0.0847	C8orf44-SGK3; C8orf44	C8orf44-SGK3 readthrough; chromosome 8 open reading frame 44
7927732	10.24	9.33	1.88	0.0042	0.0847	ARID5B	AT rich interactive domain 5B (MRF1-like)
8139632	8.79	9.48	-1.61	0.0042	0.0847	FIGNL1	fidgetin-like 1
8115886	9.45	10.11	-1.58	0.0042	0.0847	THOC3	THO complex 3
8154662	9.17	8.21	1.94	0.0042	0.0847	LOC100506422	putative deoxyuridine 5-triphosphate nucleotidohydrolase-like protein FLJ16323
7964872	8.16	6.74	2.68	0.0042	0.0847	PTPRB	protein tyrosine phosphatase, receptor type, B
8036341	8.25	7.41	1.78	0.0042	0.0848	ZNF461	zinc finger protein 461
7943349	11.34	10.63	1.64	0.0043	0.0853	ARHGAP42	Rho GTPase activating protein 42
8097262	9.07	9.76	-1.61	0.0043	0.0853	SPATA5	spermatogenesis associated 5
8077899	10.96	11.7	-1.67	0.0043	0.0853	PPARG	peroxisome proliferator-activated receptor gamma
8047187	6.74	7.41	-1.6	0.0043	0.0853	CCDC150	coiled-coil domain containing 150
8014454	9.67	10.43	-1.69	0.0043	0.0853	MYO19	myosin XIX
8119529	12.13	11.45	1.61	0.0043	0.0853	UBR2	ubiquitin protein ligase E3 component n-recognin 2
8041676	7.71	6.98	1.66	0.0043	0.0853	DYNC2LI1	dynein, cytoplasmic 2, light intermediate chain 1
7935692	11.34	12	-1.58	0.0043	0.0853	ERLIN1	ER lipid raft associated 1
8081233	9.6	10.58	-1.98	0.0043	0.0853
8010271	9.67	9	1.6	0.0043	0.0853	PGS1	phosphatidylglycerophosphate synthase 1
8166705	8.83	8.14	1.61	0.0043	0.0853	PRRG1	proline rich Gla (G-carboxyglutamic acid) 1
7983663	10.52	9.81	1.64	0.0043	0.0853	USP8	ubiquitin specific peptidase 8
8067862	8.99	8.07	1.88	0.0043	0.0853
8022424	8.99	8.07	1.88	0.0043	0.0853
8130211	8.47	7.67	1.74	0.0043	0.0853	SYNE1	spectrin repeat containing, nuclear envelope 1
8031047	12.09	12.83	-1.67	0.0043	0.0853	MYADM	myeloid-associated differentiation marker
7923489	10.39	9.73	1.58	0.0043	0.0855	KLHL12	kelch-like family member 12
8016245	10.97	11.66	-1.62	0.0043	0.0856	LRRC37A2; LRRC37A; LRRC37A4P; LRRC37BP1	leucine rich repeat containing 37, member A2; leucine rich repeat containing 37A; leucine rich repeat containing 37, member A4, pseudogene; leucine rich repeat containing 37B pseudogene 1
8133770	10.54	8.86	3.19	0.0043	0.0857	CCDC146	coiled-coil domain containing 146
8170602	9.43	10.25	-1.76	0.0044	0.0857	ZNF185	zinc finger protein 185 (LIM domain)
8121043	10.02	10.82	-1.75	0.0044	0.0859	ORC3	origin recognition complex subunit 3
8001133	7.42	10.11	-6.45	0.0044	0.0859	SHCBP1	SHC SH2-domain binding protein 1
8126450	11.72	12.47	-1.68	0.0044	0.0859	RPL24	ribosomal protein L24
7934970	9.15	8.28	1.82	0.0044	0.0859	HTR7	5-hydroxytryptamine (serotonin) receptor 7, adenylate cyclase-coupled
7969374	7.83	8.81	-1.97	0.0044	0.0862	BORA	bora, aurora kinase A activator
7991837	9.41	10.15	-1.68	0.0044	0.0864	NME4	NME/NM23 nucleoside diphosphate kinase 4
8090018	8.73	7.87	1.81	0.0044	0.0864	PARP9	poly(ADP-ribose) polymerase family member 9
7929958	10.26	9.56	1.63	0.0044	0.0864	BTRC	beta-transducin repeat containing E3 ubiquitin protein ligase
8054064	8.13	9.21	-2.12	0.0044	0.0866	ANKRD36B	ankyrin repeat domain 36B
8055711	7.9	7.11	1.72	0.0044	0.0866	NEB	nebulin
7992775	8.95	9.64	-1.61	0.0044	0.0867	PAQR4	progestin and adipoQ receptor family member IV
8149673	8.37	9.13	-1.7	0.0044	0.0868	REEP4	receptor accessory protein 4
8073513	8.88	9.54	-1.58	0.0044	0.0868	CCDC134	coiled-coil domain containing 134
8017927	7.58	6.34	2.37	0.0044	0.0868	ABCA9	ATP binding cassette subfamily A member 9
8002303	10.31	11.36	-2.07	0.0045	0.0868	NQO1	NAD(P)H dehydrogenase, quinone 1
8082916	7.68	6.95	1.66	0.0045	0.087	IL20RB	interleukin 20 receptor beta
8007919	11.16	11.86	-1.62	0.0045	0.0871	LRRC37A2; LRRC37A; LRRC37BP1	leucine rich repeat containing 37, member A2; leucine rich repeat containing 37A; leucine rich repeat containing 37B pseudogene 1
8089230	12.57	13.53	-1.95	0.0045	0.0871
8047763	8.99	8.21	1.71	0.0045	0.0872	NRP2	neuropilin 2
7999102	7.57	8.26	-1.61	0.0045	0.0874	TFAP4	transcription factor AP-4 (activating enhancer binding protein 4)
7970084	9.49	8.81	1.6	0.0045	0.0874	CARKD	carbohydrate kinase domain containing
8003401	8.5	9.37	-1.83	0.0045	0.0874	APRT	adenine phosphoribosyltransferase
8097903	7.98	7.24	1.68	0.0045	0.0874	TLR2	toll-like receptor 2
8092230	9.95	9.22	1.67	0.0045	0.0874	ZMAT3	zinc finger, matrin-type 3
8049963	9.96	9.29	1.59	0.0045	0.0878
7924549	9.96	9.29	1.59	0.0045	0.0878
7979328	10.39	9.51	1.83	0.0045	0.0878	ATG14	autophagy related 14
8136457	4.56	5.31	-1.68	0.0046	0.088
8075462	10.7	9.89	1.75	0.0046	0.0883	SELM	selenoprotein M
8142345	11.05	10.2	1.81	0.0046	0.0883	DOCK4	dedicator of cytokinesis 4
8113551	9.23	8.11	2.17	0.0046	0.0885	MCC	mutated in colorectal cancers
8046213	10.64	9.57	2.1	0.0046	0.0885	UBR3	ubiquitin protein ligase E3 component n-recognin 3 (putative)
8025877	10.47	9.82	1.57	0.0046	0.0885	PLPPR2	phospholipid phosphatase related 2
7969166	8.25	7.59	1.58	0.0046	0.0885	TRIM13; KCNRG	tripartite motif containing 13; potassium channel regulator
7988625	6.86	6.17	1.62	0.0046	0.0885	FAM227B	family with sequence similarity 227, member B
8090715	8.63	7.62	2.01	0.0046	0.0886	ACAD11; NPHP3-ACAD11	acyl-CoA dehydrogenase family, member 11; NPHP3-ACAD11 readthrough (NMD candidate)
8120943	11	10.27	1.66	0.0046	0.0886	CYB5R4	cytochrome b5 reductase 4
7902435	11.54	12.2	-1.58	0.0046	0.0887
8025998	10.45	9.34	2.17	0.0046	0.0888	ZNF136	zinc finger protein 136
8070579	9.87	11.26	-2.62	0.0046	0.0888	TFF1	trefoil factor 1
8115732	8.03	8.68	-1.56	0.0046	0.0888	LOC100133106	VCEW9374
7951545	8.53	7.8	1.66	0.0047	0.0891	EXPH5	exophilin 5
8176193	8.52	7.45	2.11	0.0047	0.0891	F8	coagulation factor VIII, procoagulant component
8069448	5.77	4.7	2.1	0.0047	0.0896
8090555	8.99	9.73	-1.66	0.0047	0.0898	H1FX	H1 histone family, member X
8150276	10.79	10.04	1.68	0.0047	0.0899	PLPP5	phospholipid phosphatase 5
7912852	10.87	11.73	-1.82	0.0047	0.0904	EIF1AX	eukaryotic translation initiation factor 1A, X-linked
7931187	11.6	12.36	-1.7	0.0047	0.0906	BUB3	BUB3 mitotic checkpoint protein
8085263	12	11.32	1.61	0.0048	0.0906	EMC3	ER membrane protein complex subunit 3
8074227	8.06	8.87	-1.75	0.0048	0.0906	CECR5	cat eye syndrome chromosome region, candidate 5
7975368	11.92	11.23	1.61	0.0048	0.0908	SRSF5	serine/arginine-rich splicing factor 5
8010664	9.74	10.41	-1.59	0.0048	0.0911	MRPL12	mitochondrial ribosomal protein L12
7923798	11.99	12.71	-1.64	0.0048	0.0911	NUCKS1	nuclear casein kinase and cyclin-dependent kinase substrate 1
7920642	9.13	8.24	1.85	0.0048	0.0912	MUC1	mucin 1, cell surface associated
7954006	11.8	12.9	-2.14	0.0048	0.0913	LOC100506248	prothymosin alpha
7946807	11.11	11.77	-1.59	0.0048	0.0915	RPL36A	ribosomal protein L36a
8114536	10.61	9.79	1.77	0.0048	0.0917	TMEM173	transmembrane protein 173
8180259	9.63	10.59	-1.95	0.0049	0.0919
8161632	11.91	11.21	1.62	0.0049	0.092	PTAR1	protein prenyltransferase alpha subunit repeat containing 1
7973770	10.14	9.36	1.71	0.0049	0.092	SCFD1	sec1 family domain containing 1
8135480	10.04	9.26	1.72	0.0049	0.092	DNAJB9	DnaJ (Hsp40) homolog, subfamily B, member 9
8039791	8.03	8.8	-1.71	0.0049	0.092	ZBTB45	zinc finger and BTB domain containing 45
8139228	8.11	8.76	-1.57	0.0049	0.092	C7orf25	chromosome 7 open reading frame 25
7903090	4.52	3.85	1.59	0.0049	0.092
7956949	9.34	10.02	-1.61	0.0049	0.092	NUP107	nucleoporin 107kDa
8043502	8.34	7.05	2.44	0.0049	0.092
8041519	9.48	8.57	1.88	0.0049	0.092	RMDN2	regulator of microtubule dynamics 2
7974697	9.08	7.83	2.39	0.0049	0.0921	DAAM1	dishevelled associated activator of morphogenesis 1
7926239	10.57	9.89	1.6	0.0049	0.0927	OPTN	optineurin
8081740	10.27	9.56	1.63	0.0049	0.0927	ATP6V1A	ATPase, H+ transporting, lysosomal 70kDa, V1 subunit A
8106722	9.14	8.38	1.69	0.0049	0.0927	ATP6AP1L	ATPase, H+ transporting, lysosomal accessory protein 1-like
8096899	9.7	8.93	1.71	0.005	0.0927	C4orf32	chromosome 4 open reading frame 32
8061497	10.12	9.47	1.58	0.005	0.0927	FRG1BP	FSHD region gene 1 family member B, pseudogene
8127932	6.46	5.72	1.68	0.005	0.0927	TBX18	T-box 18
8168843	9.47	10.11	-1.57	0.005	0.0927	RPL36A; RPL36A-HNRNPH2	ribosomal protein L36a; RPL36A-HNRNPH2 readthrough
7973756	8.25	8.96	-1.63	0.005	0.0927	G2E3	G2/M-phase specific E3 ubiquitin protein ligase
8028248	8.88	7.85	2.05	0.005	0.0927	ZNF570	zinc finger protein 570
8134384	8.63	7.56	2.1	0.005	0.0927	DYNC1I1	dynein, cytoplasmic 1, intermediate chain 1
7937020	8.83	11.99	-8.96	0.005	0.0927	MKI67	marker of proliferation Ki-67
8098006	9.4	8.57	1.78	0.005	0.0927	GLRB	glycine receptor beta
8124813	9.03	9.68	-1.56	0.005	0.0927	MDC1	mediator of DNA-damage checkpoint 1
8178404	9.03	9.68	-1.56	0.005	0.0927	MDC1	mediator of DNA-damage checkpoint 1
7922391	8.43	9.09	-1.59	0.005	0.0927	CENPL	centromere protein L
8109830	10.12	11.16	-2.06	0.005	0.0929	SPDL1	spindle apparatus coiled-coil protein 1
8065372	9.71	9.02	1.62	0.005	0.0929	NAPB	N-ethylmaleimide-sensitive factor attachment protein, beta
8148124	7.7	8.9	-2.31	0.005	0.0932	MTBP	MDM2 binding protein
8040211	10.29	9.52	1.71	0.005	0.0933	KLF11	Kruppel-like factor 11
8145570	7.62	10.37	-6.71	0.005	0.0934	ESCO2	establishment of sister chromatid cohesion N-acetyltransferase 2
7991640	8.7	7.52	2.27	0.005	0.0934	TARSL2	threonyl-tRNA synthetase-like 2
8123080	7.53	6.76	1.7	0.005	0.0934	SYTL3	synaptotagmin-like 3
7917151	8.35	7.64	1.64	0.005	0.0934	NEXN-AS1	NEXN antisense RNA 1
8150186	8.45	7.65	1.74	0.0051	0.0936	RNF122	ring finger protein 122
8106986	11.79	11.02	1.7	0.0051	0.0936	RHOBTB3	Rho-related BTB domain containing 3
8089930	10.49	9.67	1.77	0.0051	0.0936	GOLGB1	golgin B1
8002711	9.78	10.61	-1.79	0.0051	0.0936
8166140	9.65	8.88	1.71	0.0051	0.0937	MOSPD2	motile sperm domain containing 2
8058837	7.77	8.67	-1.86	0.0051	0.0937	PECR	peroxisomal trans-2-enoyl-CoA reductase
8083063	10.99	9.98	2.01	0.0051	0.0937	SLC25A36	solute carrier family 25 (pyrimidine nucleotide carrier), member 36
8122125	5.08	5.79	-1.64	0.0051	0.0937
7927814	10.86	9.81	2.08	0.0051	0.0937	SIRT1	sirtuin 1
8124134	9.02	8.36	1.58	0.0051	0.0938	TPMT	thiopurine S-methyltransferase
8017547	10.88	9.88	2	0.0051	0.0939	ICAM2	intercellular adhesion molecule 2
8022612	9.78	9.13	1.56	0.0051	0.0941	ZNF521	zinc finger protein 521
8117572	8.83	8.18	1.56	0.0051	0.0941	ZNF391	zinc finger protein 391
7899265	10.28	11.44	-2.24	0.0051	0.0942	SFN	stratifin
7960654	10.42	9.75	1.59	0.0051	0.0942	ING4	inhibitor of growth family member 4
7919872	9.51	8.79	1.64	0.0051	0.0942	FAM63A	family with sequence similarity 63, member A
8075483	8.22	7.36	1.81	0.0051	0.0942	PIK3IP1	phosphoinositide-3-kinase interacting protein 1
8162264	9.97	9.31	1.58	0.0051	0.0942	AUH	AU RNA binding protein/enoyl-CoA hydratase
7929677	11.27	10.44	1.78	0.0051	0.0942	PI4K2A	phosphatidylinositol 4-kinase type 2 alpha
8140971	11.22	9.98	2.37	0.0052	0.0942	SAMD9L	sterile alpha motif domain containing 9-like
8140709	10.79	10.09	1.63	0.0052	0.0942	KIAA1324L	KIAA1324-like
8129071	8.19	7.35	1.79	0.0052	0.0942	FRK	fyn-related Src family tyrosine kinase
7928800	11.17	10.52	1.57	0.0052	0.0942	CCSER2	coiled-coil serine rich protein 2
7969596	7.5	6.78	1.65	0.0052	0.0942	GPC5	glypican 5
7974533	9.54	7.94	3.02	0.0052	0.0942	PELI2	pellino E3 ubiquitin protein ligase family member 2
8025429	10.96	11.8	-1.78	0.0052	0.0942	HNRNPM	heterogeneous nuclear ribonucleoprotein M
8180364	10.74	10.07	1.59	0.0052	0.0942
8180365	10.74	10.07	1.59	0.0052	0.0942
8179080	9.2	8.41	1.73	0.0052	0.0942	HLA-F; HLA-L; HLA-H; HLA-J	major histocompatibility complex, class I, F; major histocompatibility complex, class I, L (pseudogene); major histocompatibility complex, class I, H (pseudogene); major histocompatibility complex, class I, J (pseudogene)
8117861	9.2	8.41	1.73	0.0052	0.0942	HLA-F; HLA-L; HLA-H; HLA-J	major histocompatibility complex, class I, F; major histocompatibility complex, class I, L (pseudogene); major histocompatibility complex, class I, H (pseudogene); major histocompatibility complex, class I, J (pseudogene)
7917976	8.83	9.89	-2.09	0.0052	0.0945	SASS6	SAS-6 centriolar assembly protein
7955613	9.76	10.91	-2.21	0.0052	0.0945	KRT7	keratin 7, type II
7923712	10.51	9.79	1.64	0.0052	0.0945	RBBP5	retinoblastoma binding protein 5
8014115	7.35	6.41	1.91	0.0052	0.0949	MYO1D	myosin ID
8061114	11.18	11.87	-1.61	0.0052	0.095	DSTN	destrin (actin depolymerizing factor)
7904883	8.58	9.23	-1.57	0.0052	0.095	CHD1L	chromodomain helicase DNA binding protein 1-like
8042207	10.64	9.86	1.73	0.0053	0.0952	COMMD1	copper metabolism (Murr1) domain containing 1
7991668	8.76	7.81	1.93	0.0053	0.0952	GOLGA8CP; GOLGA8EP; GOLGA8F; GOLGA8G; GOLGA8DP	golgin A8 family, member C, pseudogene; golgin A8 family, member E, pseudogene; golgin A8 family, member F; golgin A8 family, member G; golgin A8 family, member D, pseudogene
8171901	10.56	9.87	1.61	0.0053	0.0952	TAB3	TGF-beta activated kinase 1/MAP3K7 binding protein 3
8128316	9.5	8.37	2.19	0.0053	0.0952	GPR63	G protein-coupled receptor 63
7906185	10.14	10.9	-1.69	0.0053	0.0954	APOA1BP	apolipoprotein A-I binding protein
7975361	9.45	8.44	2	0.0053	0.0955	SUSD6	sushi domain containing 6
7963046	11.29	12.05	-1.69	0.0053	0.0956	TUBA1B; TUBA1A	tubulin, alpha 1b; tubulin, alpha 1a
7930524	10.18	9.55	1.55	0.0053	0.0957	VTI1A	vesicle transport through interaction with t-SNAREs 1A
8112260	8.02	9.45	-2.7	0.0053	0.0957	DEPDC1B	DEP domain containing 1B
8027272	7.89	8.72	-1.78	0.0053	0.0957	ZNF85	zinc finger protein 85
8123609	10.92	10.01	1.88	0.0053	0.0957	SERPINB9	serpin peptidase inhibitor, clade B (ovalbumin), member 9
8169073	7.19	7.84	-1.58	0.0053	0.0957	TMSB15B; H2BFXP	thymosin beta 15B; H2B histone family, member X, pseudogene
8118644	12.41	13.11	-1.63	0.0053	0.0957	RPS18	ribosomal protein S18
8179544	12.41	13.11	-1.63	0.0053	0.0957	RPS18	ribosomal protein S18
8178253	12.41	13.11	-1.63	0.0053	0.0957	RPS18	ribosomal protein S18
8177858	13.74	14.47	-1.66	0.0053	0.0957	TUBB	tubulin, beta class I
8179174	13.74	14.47	-1.66	0.0053	0.0957	TUBB	tubulin, beta class I
8117995	13.74	14.47	-1.66	0.0053	0.0957	TUBB	tubulin, beta class I
7900555	7.7	6.68	2.03	0.0054	0.0957	CCDC30	coiled-coil domain containing 30
8178324	7.46	6.63	1.77	0.0054	0.0957	ZNRD1-AS1	ZNRD1 antisense RNA 1
8012469	10.91	11.66	-1.68	0.0054	0.0957	RPL26	ribosomal protein L26
7994576	8.69	7.82	1.83	0.0054	0.0957	SNX29P2; SNX29P1	sorting nexin 29 pseudogene 2; sorting nexin 29 pseudogene 1
8110450	12.4	13.2	-1.75	0.0054	0.0957	HNRNPAB	heterogeneous nuclear ribonucleoprotein A/B
7939963	5.52	6.15	-1.55	0.0054	0.0957	OR5J1P	olfactory receptor, family 5, subfamily J, member 1 pseudogene
8159854	8.79	9.53	-1.68	0.0054	0.0957	PUM3	pumilio RNA binding family member 3
8032996	8.21	8.84	-1.55	0.0054	0.0957	C19orf70	chromosome 19 open reading frame 70
8042439	11.8	11.14	1.58	0.0054	0.0957	ANTXR1	anthrax toxin receptor 1
8105348	8.66	9.57	-1.88	0.0054	0.0958	GPX8	glutathione peroxidase 8 (putative)
8093258	9.49	8.45	2.05	0.0054	0.0958	IQCG	IQ motif containing G
7956046	10.54	9.78	1.7	0.0054	0.0958	DGKA	diacylglycerol kinase alpha
8147145	8.49	6.34	4.42	0.0054	0.0959	ATP6V0D2	ATPase, H+ transporting, lysosomal 38kDa, V0 subunit d2
8135436	7.02	6.2	1.77	0.0054	0.0959	SLC26A4	solute carrier family 26 (anion exchanger), member 4
7988467	10.31	9.37	1.91	0.0054	0.0959	FBN1	fibrillin 1
8180349	12.1	12.75	-1.56	0.0054	0.0959
8007435	10.09	9.32	1.7	0.0054	0.0959	RUNDC1	RUN domain containing 1
8146517	8.36	7.12	2.36	0.0054	0.0959	CHCHD7	coiled-coil-helix-coiled-coil-helix domain containing 7
8083272	10.25	9.54	1.64	0.0054	0.0962	GYG1	glycogenin 1
8125289	9.14	8.24	1.86	0.0054	0.0962	TNXB; TNXA	tenascin XB; tenascin XA (pseudogene)
7965855	9.42	10.21	-1.73	0.0054	0.0962	NUP37	nucleoporin 37kDa
7933855	6.47	8.32	-3.61	0.0054	0.0962	RTKN2	rhotekin 2
8066091	8.31	9.04	-1.67	0.0055	0.0964	SOGA1	suppressor of glucose, autophagy associated 1
7983969	8.12	10.99	-7.32	0.0055	0.0966	CCNB2	cyclin B2
8016239	9.74	8.89	1.8	0.0055	0.0966	PLEKHM1	pleckstrin homology domain containing, family M (with RUN domain) member 1
7906786	7.31	6.52	1.73	0.0055	0.0967	FCRLA	Fc receptor-like A
7907349	7.36	6.62	1.67	0.0055	0.0967
8118076	8.29	7.47	1.77	0.0055	0.0968	PSORS1C1	psoriasis susceptibility 1 candidate 1
7970513	8.87	10.56	-3.23	0.0055	0.097	SKA3	spindle and kinetochore associated complex subunit 3
8015014	4.09	4.76	-1.58	0.0055	0.097
8176155	7.94	6.86	2.11	0.0055	0.097	FAM223A; FAM223B	family with sequence similarity 223, member A (non-protein coding); family with sequence similarity 223, member B (non-protein coding)
8089873	6.15	6.78	-1.55	0.0055	0.0971
8156521	7.17	6.47	1.62	0.0055	0.0973	MIRLET7F1	microRNA let-7f-1
7923501	9.58	8.74	1.79	0.0055	0.0974
8118945	10.79	10.11	1.6	0.0055	0.0974	PPARD	peroxisome proliferator-activated receptor delta
8093126	8.32	7.62	1.63	0.0056	0.0974
8042326	8.67	7.81	1.81	0.0056	0.0975	CEP68	centrosomal protein 68kDa
8053801	10.1	11.06	-1.94	0.0056	0.0977	ANKRD36; ANKRD36C	ankyrin repeat domain 36; ankyrin repeat domain 36C
7950578	10.14	10.78	-1.56	0.0056	0.0977	PAK1	p21 protein (Cdc42/Rac)-activated kinase 1
8123876	7.5	6.79	1.64	0.0056	0.0977	LINC00518	long intergenic non-protein coding RNA 518
7897263	9.25	8.41	1.8	0.0056	0.0977	RNF207	ring finger protein 207
8105191	10.63	9.85	1.72	0.0056	0.0979	PARP8	poly(ADP-ribose) polymerase family member 8
8083061	4.89	5.56	-1.59	0.0056	0.0979
7949637	10.81	11.45	-1.55	0.0056	0.098	MRPL11	mitochondrial ribosomal protein L11
8175263	7.25	6.59	1.59	0.0056	0.098	PLAC1	placenta specific 1
8036479	8.33	8.98	-1.57	0.0056	0.098	YIF1B	Yip1 interacting factor homolog B (S. cerevisiae)
8088979	8.48	7.32	2.24	0.0056	0.0981	VGLL3	vestigial-like family member 3
7903565	10.54	11.19	-1.57	0.0056	0.0981	GPSM2	G-protein signaling modulator 2
7994889	10.59	9.96	1.55	0.0056	0.0981	TMEM265; SRCAP	transmembrane protein 265; Snf2-related CREBBP activator protein
8073858	8.67	9.62	-1.94	0.0056	0.0981	GTSE1; TRMU	G-2 and S-phase expressed 1; tRNA 5-methylaminomethyl-2-thiouridylate methyltransferase
8054477	8.84	9.5	-1.58	0.0056	0.0981
8161476	9.34	10.21	-1.83	0.0056	0.0981
8072454	9.51	8.76	1.69	0.0057	0.0982	RNF185	ring finger protein 185
7950626	9.93	9.19	1.68	0.0057	0.0982	RSF1; RPS20P27	remodeling and spacing factor 1; ribosomal protein S20 pseudogene 27
7971905	8.99	8.23	1.69	0.0057	0.0982	PCDH20	protocadherin 20
8114083	12.79	12.13	1.58	0.0057	0.0982	AFF4	AF4/FMR2 family, member 4
8097252	7.75	7.02	1.66	0.0057	0.0982	BBS12	Bardet-Biedl syndrome 12
7936115	8.79	9.42	-1.55	0.0057	0.0982	SH3PXD2A	SH3 and PX domains 2A
7915472	12.33	13.16	-1.77	0.0057	0.0982	SLC2A1	solute carrier family 2 (facilitated glucose transporter), member 1
7961022	11.91	13	-2.12	0.0057	0.0982	LOC100506248	prothymosin alpha
7940904	8.78	9.43	-1.57	0.0057	0.0982	VEGFB	vascular endothelial growth factor B
7964250	11.3	12.03	-1.65	0.0057	0.0982	PTGES3	prostaglandin E synthase 3 (cytosolic)
8038967	10.76	9.51	2.37	0.0057	0.0982	ZNF83	zinc finger protein 83
7982292	4.68	5.39	-1.63	0.0057	0.0982
8178498	14.66	13.77	1.86	0.0057	0.0982
8047738	9.31	8.39	1.89	0.0057	0.0982	NRP2	neuropilin 2
7904702	12.83	12.05	1.72	0.0057	0.0982	NOTCH2NL; NBPF19; NBPF14	notch 2 N-terminal like; neuroblastoma breakpoint family, member 19; neuroblastoma breakpoint family, member 14
7951309	6.77	5.79	1.97	0.0057	0.0982	MMP13	matrix metallopeptidase 13
8001082	9.42	8.64	1.72	0.0057	0.0982	SLC6A10P	solute carrier family 6 (neurotransmitter transporter), member 10, pseudogene
8142580	8.4	9.11	-1.63	0.0057	0.0982	FEZF1	FEZ family zinc finger 1
7960757	8.17	7.34	1.78	0.0057	0.0982	C1RL	complement component 1, r subcomponent-like
8027805	10.08	10.77	-1.62	0.0057	0.0982	USF2	upstream transcription factor 2, c-fos interacting
7927383	7.73	8.36	-1.55	0.0057	0.0984	ZNF488	zinc finger protein 488
8034320	8.2	6.92	2.44	0.0057	0.0985	ZNF433	zinc finger protein 433
7936706	10.55	11.3	-1.68	0.0057	0.0985	MCMBP	minichromosome maintenance complex binding protein
8107474	10.04	9.42	1.54	0.0058	0.0988	DMXL1	Dmx-like 1
7987426	6.96	6.24	1.64	0.0058	0.0989	FSIP1	fibrous sheath interacting protein 1
7952185	10.53	11.24	-1.63	0.0058	0.099	DPAGT1	dolichyl-phosphate (UDP-N-acetylglucosamine) N-acetylglucosaminephosphotransferase 1 (GlcNAc-1-P transferase)
8005689	10.68	9.91	1.71	0.0058	0.099	USP32P3	ubiquitin specific peptidase 32 pseudogene 3
8013243	8	8.89	-1.85	0.0058	0.099	SHMT1	serine hydroxymethyltransferase 1 (soluble)
7907222	7.24	7.96	-1.65	0.0058	0.099	PRRX1	paired related homeobox 1
8124911	14.64	13.74	1.86	0.0058	0.099
8178270	11.29	12.06	-1.7	0.0058	0.099	PFDN6	prefoldin subunit 6
8118661	11.29	12.06	-1.7	0.0058	0.099	PFDN6	prefoldin subunit 6
8179559	11.29	12.06	-1.7	0.0058	0.099	PFDN6	prefoldin subunit 6
8049552	6.75	5.99	1.69	0.0058	0.099	RBM44; LRRFIP1	RNA binding motif protein 44; leucine rich repeat (in FLII) interacting protein 1
8003850	10.92	10.21	1.63	0.0058	0.0991	CYB5D2	cytochrome b5 domain containing 2
8162449	9.94	9.31	1.55	0.0058	0.0992	ZNF484	zinc finger protein 484
8014551	11.12	10.38	1.67	0.0058	0.0992	SYNRG	synergin, gamma
8109712	6.82	8.58	-3.38	0.0058	0.0993	HMMR	hyaluronan-mediated motility receptor (RHAMM)
7955425	11.46	10.77	1.61	0.0058	0.0993	ATF1	activating transcription factor 1
8175782	8.29	8.92	-1.54	0.0059	0.0993	HAUS7; TREX2	HAUS augmin like complex subunit 7; three prime repair exonuclease 2
8117537	7.9	7.28	1.54	0.0059	0.0995	HIST1H4I	histone cluster 1, H4i
7945436	9.59	10.31	-1.65	0.0059	0.0996	HRAS	Harvey rat sarcoma viral oncogene homolog
8163185	10.73	11.62	-1.85	0.0059	0.0996	TXN	thioredoxin
8058695	8.42	9.45	-2.03	0.0059	0.1001	BARD1	BRCA1 associated RING domain 1
8101916	7.49	6.85	1.56	0.0059	0.1001	TRMT10A	tRNA methyltransferase 10A
8009417	12.56	13.39	-1.77	0.0059	0.1002	KPNA2	karyopherin alpha 2 (RAG cohort 1, importin alpha 1)
8053004	8.16	8.84	-1.61	0.0059	0.1002	PRADC1	protease-associated domain containing 1
7961413	8.97	7.73	2.36	0.0059	0.1002	LINC01559	long intergenic non-protein coding RNA 1559
7983890	9.1	8.15	1.94	0.006	0.1005	GCOM1; MYZAP; POLR2M	GRINL1A complex locus 1; myocardial zonula adherens protein; polymerase (RNA) II (DNA directed) polypeptide M
8015715	10.94	10.06	1.84	0.006	0.1006	BECN1	beclin 1, autophagy related
8120362	8.03	7.24	1.73	0.006	0.1006	BEND6	BEN domain containing 6
8016077	10.95	10.22	1.67	0.006	0.1006	GPATCH8	G-patch domain containing 8
8056983	8.2	7.58	1.54	0.006	0.1006	NFE2L2	nuclear factor, erythroid 2-like 2
7949719	11.05	10.38	1.59	0.006	0.1006	PC	pyruvate carboxylase
8055171	6.92	7.54	-1.53	0.006	0.1006
8005157	8.6	7.98	1.54	0.006	0.1008	PIGL	phosphatidylinositol glycan anchor biosynthesis class L
8033754	10.64	9.91	1.66	0.006	0.1008	ZNF266	zinc finger protein 266
7973530	9.06	8.42	1.56	0.006	0.101	PCK2	phosphoenolpyruvate carboxykinase 2 (mitochondrial)
8034326	6.81	5.79	2.03	0.006	0.1011
8021297	8.62	7.03	3.02	0.006	0.1012	DYNAP	dynactin associated protein
8099649	11.22	11.98	-1.7	0.006	0.1012	DHX15	DEAH (Asp-Glu-Ala-His) box helicase 15
8056426	9.1	8.4	1.63	0.0061	0.1014	TTC21B	tetratricopeptide repeat domain 21B
8138361	10.05	10.7	-1.57	0.0061	0.1014	RPL36A	ribosomal protein L36a
7927169	8.27	7.21	2.08	0.0061	0.1015	ZNF487	zinc finger protein 487
8101701	8.35	7.68	1.6	0.0061	0.1015	PPM1K	protein phosphatase, Mg2+/Mn2+ dependent, 1K
8128934	6.08	5.27	1.75	0.0061	0.1015
8141803	9.36	8.4	1.94	0.0061	0.1015	RASA4; RASA4B; RASA4CP	RAS p21 protein activator 4; RAS p21 protein activator 4B; RAS p21 protein activator 4C, pseudogene
8173912	8.37	9.05	-1.61	0.0061	0.1015	RPSAP15	ribosomal protein SA pseudogene 15
7964828	10.59	11.31	-1.65	0.0061	0.1015
7959572	4.14	5.07	-1.91	0.0061	0.1015
7968226	10.23	11.1	-1.83	0.0061	0.1018	RPL21	ribosomal protein L21
7924603	10.3	11.46	-2.24	0.0061	0.1019	LBR	lamin B receptor
8032480	8.36	9.16	-1.74	0.0061	0.1019	LSM7	LSM7 homolog, U6 small nuclear RNA and mRNA degradation associated
7900792	10.48	11.14	-1.57	0.0061	0.1019	PTPRF	protein tyrosine phosphatase, receptor type, F
8079392	6.75	6.01	1.67	0.0061	0.102	CCR2	chemokine (C-C motif) receptor 2
8179034	13.96	13.18	1.72	0.0061	0.102
8177725	13.96	13.18	1.72	0.0061	0.102
8103399	10.24	10.86	-1.54	0.0061	0.102	PDGFC	platelet derived growth factor C
8142104	9.06	8.34	1.64	0.0062	0.102	ATXN7L1	ataxin 7-like 1
7951521	7.19	6.42	1.7	0.0062	0.102	C11orf65	chromosome 11 open reading frame 65
8160011	10.66	10.04	1.53	0.0062	0.102	KIAA2026	KIAA2026
8097657	8.97	8.19	1.72	0.0062	0.102	SMAD1	SMAD family member 1
8082673	7.19	6.46	1.66	0.0062	0.102	ACPP	acid phosphatase, prostate
8043687	7.77	8.73	-1.94	0.0062	0.102	ANKRD36	ankyrin repeat domain 36
8133049	7.47	8.38	-1.88	0.0062	0.102	ZNF107	zinc finger protein 107
7919778	6.08	4.65	2.68	0.0062	0.1024
8031784	10.01	9.22	1.74	0.0062	0.1024	ZNF134; ZNF211	zinc finger protein 134; zinc finger protein 211
8066266	8.63	8.01	1.54	0.0062	0.1024	MAFB	v-maf avian musculoaponeurotic fibrosarcoma oncogene homolog B
7917670	7.58	8.19	-1.53	0.0062	0.1024
8044882	9.42	8.6	1.76	0.0062	0.1025	EPB41L5	erythrocyte membrane protein band 4.1 like 5
8121632	9.32	8.42	1.86	0.0062	0.1025	KPNA5	karyopherin alpha 5 (importin alpha 6)
7995829	6.8	7.6	-1.74	0.0062	0.1025	MT1H	metallothionein 1H
8068254	10.47	9.8	1.59	0.0062	0.1025	IL10RB	interleukin 10 receptor, beta
8064976	10.42	11.07	-1.58	0.0062	0.1025
8058104	4.56	3.8	1.68	0.0062	0.1025
7918911	9.85	10.53	-1.6	0.0062	0.1025
8001111	8.31	9.34	-2.05	0.0062	0.1025	UBE2MP1	ubiquitin-conjugating enzyme E2M pseudogene 1
8136516	10.06	9.44	1.53	0.0063	0.1025	UBN2	ubinuclein 2
8017235	10.82	10.19	1.55	0.0063	0.1025	APPBP2	amyloid beta precursor protein (cytoplasmic tail) binding protein 2
7924582	11.71	11.1	1.53	0.0063	0.1026	WDR26	WD repeat domain 26
8082003	8.53	7.37	2.24	0.0063	0.1026	EAF2	ELL associated factor 2
8019737	12.25	13.06	-1.75	0.0063	0.1026	KPNA2	karyopherin alpha 2 (RAG cohort 1, importin alpha 1)
8180348	7.51	6.71	1.73	0.0063	0.1026
7924712	7.91	9	-2.12	0.0063	0.1026	LIN9	lin-9 DREAM MuvB core complex component
7898227	10.23	9.59	1.55	0.0063	0.1026	PLEKHM2	pleckstrin homology domain containing, family M (with RUN domain) member 2
8084818	12.55	11.94	1.52	0.0063	0.1026	CCDC50	coiled-coil domain containing 50
7965249	6.23	5.61	1.53	0.0063	0.1026	C12orf50	chromosome 12 open reading frame 50
7944656	12.16	11.23	1.9	0.0063	0.1026	SC5D	sterol-C5-desaturase
8179731	14.6	13.75	1.8	0.0063	0.1026
8064557	10.78	9.96	1.76	0.0063	0.1026	PCED1A	PC-esterase domain containing 1A
7945377	8.17	8.93	-1.7	0.0063	0.1026	SIGIRR	single immunoglobulin and toll-interleukin 1 receptor (TIR) domain
8053057	6.98	6.18	1.74	0.0063	0.1026
7909142	7.65	8.83	-2.27	0.0063	0.1027
7972867	9.95	9.33	1.54	0.0063	0.1027	PCID2	PCI domain containing 2
8168580	11.37	10.77	1.52	0.0063	0.1027	APOOL	apolipoprotein O-like
8078330	9.88	9.22	1.58	0.0063	0.1027	RBMS3	RNA binding motif, single stranded interacting protein 3
8014825	10.39	9.69	1.62	0.0063	0.1028	FBXL20	F-box and leucine-rich repeat protein 20
8057554	11.36	11.98	-1.54	0.0063	0.1028	CACYBP	calcyclin binding protein
8143070	8.73	8.1	1.55	0.0063	0.1028	WDR91	WD repeat domain 91
8040231	7.42	8.13	-1.63	0.0063	0.1028	C2orf48	chromosome 2 open reading frame 48
8025984	9.57	7.96	3.06	0.0063	0.1028	ZNF844	zinc finger protein 844
8085486	8.61	7.77	1.79	0.0063	0.1028	XPC	xeroderma pigmentosum, complementation group C
7961208	8.88	9.63	-1.68	0.0064	0.1029	MAGOHB	mago homolog B, exon junction complex core component
7943369	10.38	9.69	1.61	0.0064	0.103	TMEM133	transmembrane protein 133
8007197	10.78	10.06	1.65	0.0064	0.103	NKIRAS2	NFKB inhibitor interacting Ras-like 2
8002523	9.93	9.21	1.64	0.0064	0.103	CMTR2	cap methyltransferase 2
8001876	9.99	10.74	-1.69	0.0064	0.103	NAE1	NEDD8 activating enzyme E1 subunit 1
8093053	10.84	12.02	-2.28	0.0064	0.103	TFRC	transferrin receptor
8129193	8.38	7.61	1.71	0.0064	0.103	CEP85L	centrosomal protein 85kDa-like
8177460	10.73	10.1	1.55	0.0064	0.103
8176865	10.73	10.1	1.55	0.0064	0.103
8042119	11.24	10.61	1.55	0.0064	0.103	PAPOLG	poly(A) polymerase gamma
8040578	9.59	10.24	-1.57	0.0064	0.103	CENPO	centromere protein O
7990815	11.61	10.97	1.55	0.0064	0.103	ST20; ST20-MTHFS	suppressor of tumorigenicity 20; ST20-MTHFS readthrough
7995292	9.86	9.09	1.7	0.0064	0.103	SLC6A10PB	solute carrier family 6 (neurotransmitter transporter), member 8 pseudogene
8124500	6.15	5.42	1.66	0.0064	0.103	LOC439938	uncharacterized LOC439938
7972579	8.59	9.2	-1.53	0.0064	0.103	TMTC4	transmembrane and tetratricopeptide repeat containing 4
8102311	7.91	8.54	-1.55	0.0064	0.103	CASP6	caspase 6
7960150	9.29	8.28	2.01	0.0064	0.103	ZNF140	zinc finger protein 140
7920291	12.14	12.8	-1.57	0.0064	0.103	S100A16	S100 calcium binding protein A16
8180263	12.62	12	1.54	0.0064	0.103
8138647	8.76	8.11	1.57	0.0064	0.103	C7orf31	chromosome 7 open reading frame 31
7946089	11.23	10.35	1.85	0.0064	0.103	TRIM5	tripartite motif containing 5
8008933	10.61	9.85	1.69	0.0064	0.103	BCAS3	breast carcinoma amplified sequence 3
7936144	8.98	8.35	1.54	0.0064	0.103	COL17A1	collagen, type XVII, alpha 1
7920707	9.05	9.66	-1.53	0.0065	0.1031	FAM189B	family with sequence similarity 189, member B
7898337	11.47	10.85	1.53	0.0065	0.1031	NECAP2	NECAP endocytosis associated 2
8111629	11.33	12.1	-1.7	0.0065	0.1031	NUP155	nucleoporin 155kDa
8131067	8.51	7.83	1.6	0.0065	0.1031	GPR146	G protein-coupled receptor 146
8012126	11.86	11.25	1.52	0.0065	0.1033	CLDN7	claudin 7
7915563	7.82	8.67	-1.8	0.0065	0.104
8100378	8.06	7.17	1.86	0.0065	0.1042	RPL21P44	ribosomal protein L21 pseudogene 44
8142110	10.51	11.11	-1.52	0.0066	0.1044	SYPL1	synaptophysin-like 1
8166314	6.27	5.52	1.68	0.0066	0.1044	PPEF1	protein phosphatase, EF-hand calcium binding domain 1
8008825	9.87	9.21	1.58	0.0066	0.1044	DHX40	DEAH (Asp-Glu-Ala-His) box polypeptide 40
7947540	10.41	9.69	1.66	0.0066	0.1044	TRAF6	TNF receptor-associated factor 6, E3 ubiquitin protein ligase
8161701	10.82	9.7	2.17	0.0066	0.1044	TMEM2	transmembrane protein 2
8143088	10.04	9.34	1.62	0.0066	0.1044	CNOT4	CCR4-NOT transcription complex subunit 4
8044189	8.38	9.15	-1.7	0.0066	0.1044
8042515	11.46	12.07	-1.53	0.0066	0.1044	PCBP1	poly(rC) binding protein 1
7902074	10.92	10.24	1.6	0.0066	0.1044	LEPR; LEPROT	leptin receptor; leptin receptor overlapping transcript
7995976	10.06	10.73	-1.6	0.0066	0.1044	CPNE2	copine II
7987066	6.41	5.79	1.53	0.0066	0.1044
8089249	11.54	12.15	-1.53	0.0066	0.1044	RPL24	ribosomal protein L24
7988581	10.66	9.97	1.61	0.0066	0.1044	SECISBP2L	SECIS binding protein 2-like
8050658	8.96	8.28	1.6	0.0066	0.1045	ATAD2B	ATPase family, AAA domain containing 2B
8042801	10.23	9.6	1.54	0.0066	0.1046	DGUOK	deoxyguanosine kinase
7960320	9.11	8.48	1.55	0.0066	0.1048	DCP1B	decapping mRNA 1B
7966488	9.95	9.14	1.75	0.0067	0.105	HECTD4	HECT domain containing E3 ubiquitin protein ligase 4
7901867	9.72	10.61	-1.85	0.0067	0.105	USP1	ubiquitin specific peptidase 1
8153838	8.53	9.36	-1.78	0.0067	0.1052	RECQL4	RecQ helicase-like 4
8053610	11.38	10.65	1.66	0.0067	0.1056	LOC285074	anaphase promoting complex subunit 1 pseudogene
7947969	11.09	10.44	1.57	0.0067	0.1056	FNBP4	formin binding protein 4
7949931	10.37	9.71	1.58	0.0067	0.1056	KMT5B	lysine (K)-specific methyltransferase 5B
8125850	10.69	10.07	1.53	0.0067	0.1057	C6orf106	chromosome 6 open reading frame 106
8153890	10.1	9.44	1.58	0.0067	0.1058	ZNF251	zinc finger protein 251
8033162	10.84	11.59	-1.68	0.0067	0.1058	KHSRP	KH-type splicing regulatory protein
7927095	10.8	10.15	1.57	0.0067	0.1058
7952341	7.9	8.94	-2.06	0.0067	0.1059	CLMP	CXADR-like membrane protein
7933945	8.67	9.33	-1.58	0.0068	0.106
8043020	4.88	4.14	1.67	0.0068	0.1061
7920877	11.51	10.62	1.85	0.0068	0.1061	ARHGEF2	Rho/Rac guanine nucleotide exchange factor 2
8111255	12.3	13.03	-1.66	0.0068	0.1061	CDH10	cadherin 10, type 2 (T2-cadherin)
8056285	8.33	7.58	1.67	0.0068	0.1061	IFIH1	interferon induced, with helicase C domain 1
7962884	8.82	7.29	2.88	0.0068	0.1061	RND1	Rho family GTPase 1
8160284	9.34	10.05	-1.64	0.0068	0.1061	HAUS6	HAUS augmin like complex subunit 6
7957386	10.12	9.46	1.58	0.0068	0.1061	ACSS3	acyl-CoA synthetase short-chain family member 3
8062571	8.79	10.52	-3.32	0.0068	0.1061	FAM83D	family with sequence similarity 83, member D
8035765	7.66	6.91	1.68	0.0068	0.1065	ZNF14	zinc finger protein 14
8063242	11.47	10.86	1.52	0.0068	0.1067	ARFGEF2	ADP-ribosylation factor guanine nucleotide-exchange factor 2 (brefeldin A-inhibited)
8108749	8.37	7.48	1.85	0.0068	0.1067	PCDHB18P	protocadherin beta 18 pseudogene
8170803	8.1	8.76	-1.58	0.0069	0.1067	TMEM187	transmembrane protein 187
7959312	10.14	9.06	2.11	0.0069	0.1067	TMEM120B	transmembrane protein 120B
8034843	10.24	10.88	-1.56	0.0069	0.1071	NDUFB7	NADH dehydrogenase (ubiquinone) 1 beta subcomplex, 7, 18kDa
8009951	10.08	11.07	-1.98	0.0069	0.1071	ITGB4	integrin beta 4
7942527	9.08	9.79	-1.63	0.0069	0.1072	POLD3	polymerase (DNA-directed), delta 3, accessory subunit
7921228	9.74	9.03	1.64	0.0069	0.1072	ETV3	ets variant 3
7944560	12.35	11.75	1.52	0.0069	0.1072	ARHGEF12	Rho guanine nucleotide exchange factor (GEF) 12
8041061	10.45	9.46	1.99	0.0069	0.1072	PLB1	phospholipase B1
7937335	11.15	10.43	1.65	0.0069	0.1072	IFITM1; IFITM2	interferon induced transmembrane protein 1; interferon induced transmembrane protein 2
8039044	9.46	8.8	1.58	0.0069	0.1072	ZNF415	zinc finger protein 415
8041553	7.4	8.34	-1.91	0.0069	0.1073	GEMIN6	gem nuclear organelle associated protein 6
8170963	7.94	6.89	2.08	0.0069	0.1073	FAM223B	family with sequence similarity 223, member B (non-protein coding)
7968632	6.91	6.29	1.54	0.0069	0.1073	SPG20-AS1	SPG20 antisense RNA 1
8005132	9.43	8.67	1.7	0.0069	0.1073	MEIS3P1	Meis homeobox 3 pseudogene 1
8086330	8.81	7.78	2.04	0.007	0.1074	CSRNP1	cysteine-serine-rich nuclear protein 1
8013788	9.77	10.47	-1.62	0.007	0.1074	FLOT2	flotillin 2
8005839	10.12	11.35	-2.35	0.007	0.1074	TMEM97	transmembrane protein 97
8002104	10.22	9.43	1.73	0.007	0.1074	CENPT	centromere protein T
8138857	8.39	9.15	-1.7	0.007	0.1074	GGCT	gamma-glutamylcyclotransferase
8072577	11.07	11.75	-1.61	0.007	0.1074	YWHAH	tyrosine 3-monooxygenase/tryptophan 5-monooxygenase activation protein, eta
7952914	8.59	9.24	-1.57	0.007	0.1074	CCDC77	coiled-coil domain containing 77
7925062	8.79	7.21	2.98	0.007	0.1075	SIPA1L2	signal-induced proliferation-associated 1 like 2
7965652	10.41	9.76	1.57	0.007	0.1076	CDK17	cyclin-dependent kinase 17
8132694	9.89	11.61	-3.28	0.007	0.1079	IGFBP1	insulin like growth factor binding protein 1
8118147	8.42	7.76	1.58	0.007	0.1079
8071314	8.89	9.49	-1.52	0.007	0.1079	DGCR8; MIR3618	DGCR8 microprocessor complex subunit; microRNA 3618
7995007	8.94	9.54	-1.51	0.007	0.108	HSD3B7	hydroxy-delta-5-steroid dehydrogenase, 3 beta- and steroid delta-isomerase 7
8180315	8.06	7.47	1.51	0.007	0.1082
8168994	6.99	6.25	1.67	0.007	0.1082
7995803	6.92	7.74	-1.76	0.007	0.1082	MT1JP	metallothionein 1J, pseudogene
8117081	10.18	9.45	1.66	0.0071	0.1086	KDM1B	lysine (K)-specific demethylase 1B
8076025	8.31	7.68	1.54	0.0071	0.1086	PLA2G6	phospholipase A2, group VI (cytosolic, calcium-independent)
8071806	9.98	10.68	-1.62	0.0071	0.1087	DDTL; DDT	D-dopachrome tautomerase-like; D-dopachrome tautomerase
8153664	9.16	9.86	-1.62	0.0071	0.1087	BOP1	block of proliferation 1
8011850	10.62	11.48	-1.82	0.0071	0.1087	C1QBP	complement component 1, q subcomponent binding protein
8025498	12.4	13	-1.51	0.0071	0.1089
8147988	5.89	4.78	2.15	0.0071	0.1089
8162833	12.46	11.86	1.52	0.0071	0.109	ERP44	endoplasmic reticulum protein 44
8162462	11.73	12.38	-1.56	0.0071	0.1091	C9orf129	chromosome 9 open reading frame 129
7930179	5.86	4.35	2.85	0.0071	0.1091
8106534	11.87	11.21	1.59	0.0072	0.1091	PAPD4	PAP associated domain containing 4
7906061	7.24	6.65	1.51	0.0072	0.1092	SYT11	synaptotagmin XI
8073430	11.31	10.62	1.62	0.0072	0.1092	ACO2	aconitase 2, mitochondrial
7907537	9.19	9.82	-1.55	0.0072	0.1092	CACYBP	calcyclin binding protein
8142981	11.81	12.57	-1.7	0.0072	0.1092	PODXL	podocalyxin-like
8134051	7.8	6.73	2.1	0.0072	0.1092	CFAP69	cilia and flagella associated protein 69
8037170	9.67	10.71	-2.06	0.0072	0.1096	PAFAH1B3	platelet-activating factor acetylhydrolase 1b, catalytic subunit 3 (29kDa)
7969096	8.55	7.9	1.58	0.0072	0.1096	CDADC1	cytidine and dCMP deaminase domain containing 1
8100994	9.72	8.37	2.56	0.0072	0.1096	CXCL2	chemokine (C-X-C motif) ligand 2
8021914	9.67	8.93	1.67	0.0072	0.1096	ADNP2	ADNP homeobox 2
8179049	14.56	13.85	1.63	0.0072	0.1096
7957806	11.93	11.3	1.54	0.0072	0.1096	SCYL2	SCY1-like, kinase-like 2
8104201	10.2	9.56	1.56	0.0072	0.1096	EXOC3	exocyst complex component 3
8039017	8.41	7.73	1.61	0.0072	0.1097	ZNF816; ZNF816-ZNF321P	zinc finger protein 816; ZNF816-ZNF321P readthrough
8018849	9.24	10.78	-2.89	0.0072	0.1097	TK1	thymidine kinase 1, soluble
8014214	8.22	8.97	-1.68	0.0073	0.1097	NLE1	notchless homolog 1 (Drosophila)
7957032	8.53	10.06	-2.88	0.0073	0.1097	YEATS4	YEATS domain containing 4
8148149	9.59	8.97	1.54	0.0073	0.1098	ZHX2	zinc fingers and homeoboxes 2
7994655	8.75	9.36	-1.52	0.0073	0.1098	PAGR1	PAXIP1 associated glutamate-rich protein 1
8043835	5.94	6.8	-1.81	0.0073	0.1098	C2orf15	chromosome 2 open reading frame 15
8153678	9.15	9.91	-1.69	0.0073	0.1101	BOP1	block of proliferation 1
8094476	9.43	8.81	1.53	0.0073	0.1102	TBC1D19	TBC1 domain family, member 19
8170859	12.58	13.18	-1.52	0.0073	0.1105	RPL10	ribosomal protein L10
8103206	9.08	8.41	1.59	0.0073	0.1105	FBXW7	F-box and WD repeat domain containing 7, E3 ubiquitin protein ligase
8076327	7.22	6.47	1.68	0.0073	0.1105	LOC105373042; LOC100129648	uncharacterized LOC105373042; uncharacterized LOC100129648
8082478	11.37	10.74	1.55	0.0073	0.1105	COPG1	coatomer protein complex subunit gamma 1
7898211	10.12	9.36	1.69	0.0073	0.1106	RSC1A1; DDI2	regulatory solute carrier protein, family 1, member 1; DNA-damage inducible 1 homolog 2
7898957	9.04	9.65	-1.52	0.0074	0.1107	RCAN3	RCAN family member 3
7962831	11.28	10.58	1.62	0.0074	0.1107	CCNT1	cyclin T1
8117890	13.38	12.45	1.9	0.0074	0.1107
7925413	7.79	8.48	-1.61	0.0074	0.1109	MT1HL1	metallothionein 1H-like 1
7942174	11.7	11.09	1.52	0.0074	0.111	PPFIA1	protein tyrosine phosphatase, receptor type, f polypeptide (PTPRF), interacting protein (liprin), alpha 1
8180283	10.31	10.93	-1.54	0.0074	0.111
7912496	8.74	8.11	1.55	0.0074	0.111	MTHFR	methylenetetrahydrofolate reductase (NAD(P)H)
8048381	9.47	8.69	1.72	0.0074	0.111	STK36	serine/threonine kinase 36
8031586	5.72	6.38	-1.59	0.0074	0.111	NLRP8	NLR family, pyrin domain containing 8
8073603	7.8	8.52	-1.65	0.0074	0.111	RNU12	RNA, U12 small nuclear
8064014	9.87	10.46	-1.51	0.0074	0.111	SLC17A9	solute carrier family 17 (vesicular nucleotide transporter), member 9
7993223	10.4	9.78	1.53	0.0074	0.111	CLEC16A	C-type lectin domain family 16, member A
7986246	9.19	9.85	-1.59	0.0074	0.1111	HMGN1	high mobility group nucleosome binding domain 1
8039062	7.26	6.02	2.36	0.0074	0.1111	ZNF665	zinc finger protein 665
7998762	9.39	9.98	-1.5	0.0074	0.1112	ECI1	enoyl-CoA delta isomerase 1
8099982	12.5	11.85	1.57	0.0075	0.1112	APBB2	amyloid beta (A4) precursor protein-binding, family B, member 2
8106303	10.11	9.5	1.53	0.0075	0.1115	POLK	polymerase (DNA directed) kappa
7958273	8.75	7.51	2.36	0.0075	0.1115
8176276	10.41	9.81	1.52	0.0075	0.1116	ATRX	alpha thalassemia/mental retardation syndrome X-linked
7936567	10.77	10.16	1.53	0.0075	0.1116	RAB11FIP2	RAB11 family interacting protein 2 (class I)
7997281	10.45	9.75	1.62	0.0075	0.1116	TERF2IP	telomeric repeat binding factor 2, interacting protein
8180307	12.19	12.81	-1.54	0.0075	0.1116
8012906	8.25	9.19	-1.92	0.0075	0.1116
7977674	10.97	11.81	-1.8	0.0075	0.1119	SUPT16H	SPT16 homolog, facilitates chromatin remodeling subunit
8124040	10.28	9.5	1.72	0.0075	0.1121	ATXN1	ataxin 1
8133030	10.24	9.55	1.61	0.0076	0.1123
8079204	7.86	7.11	1.68	0.0076	0.1123	ZNF197	zinc finger protein 197
8141311	8.01	7.28	1.67	0.0076	0.1123	FAM200A	family with sequence similarity 200, member A
8001149	11.04	11.63	-1.5	0.0076	0.1123	VPS35	VPS35 retromer complex component
8177788	13.42	12.5	1.89	0.0076	0.1123
8179103	13.42	12.5	1.89	0.0076	0.1123
8170468	8.18	9.3	-2.17	0.0076	0.1123	HMGB3	high mobility group box 3
8137863	6.86	7.44	-1.5	0.0076	0.1123
8160857	10.66	11.4	-1.67	0.0076	0.1123	SIGMAR1	sigma non-opioid intracellular receptor 1
8166609	4.63	4.02	1.52	0.0076	0.1126
8047174	9.98	10.59	-1.53	0.0076	0.1126	SLC39A10	solute carrier family 39 (zinc transporter), member 10
8061136	13.86	14.71	-1.8	0.0076	0.1128	PTMAP3	prothymosin, alpha pseudogene 3
8177770	9.43	8.74	1.61	0.0076	0.1128	TRIM39-RPP21; TRIM39	TRIM39-RPP21 readthrough; tripartite motif containing 39
8117869	9.43	8.74	1.61	0.0076	0.1128	TRIM39-RPP21; TRIM39	TRIM39-RPP21 readthrough; tripartite motif containing 39
8179088	9.43	8.74	1.61	0.0076	0.1128	TRIM39-RPP21; TRIM39	TRIM39-RPP21 readthrough; tripartite motif containing 39
8112331	11.67	10.94	1.66	0.0077	0.1129
8017212	11.6	10.95	1.56	0.0077	0.1129	USP32	ubiquitin specific peptidase 32
7971461	10.4	9.69	1.64	0.0077	0.1129	LCP1	lymphocyte cytosolic protein 1 (L-plastin)
8014073	9.54	10.15	-1.52	0.0077	0.1129	COPRS	coordinator of PRMT5, differentiation stimulator
8041570	9.77	9.01	1.7	0.0077	0.113	TMEM178A	transmembrane protein 178A
8107330	9.9	9.31	1.5	0.0077	0.113	APC	adenomatous polyposis coli
7965200	10.7	9.89	1.76	0.0077	0.113	CCDC59	coiled-coil domain containing 59
8117600	7.81	8.41	-1.52	0.0077	0.113	HIST1H2BN	histone cluster 1, H2bn
8157270	12.16	11.56	1.51	0.0077	0.1133	SLC31A1	solute carrier family 31 (copper transporter), member 1
7909188	10.4	9.4	2.01	0.0077	0.1133	IKBKE	inhibitor of kappa light polypeptide gene enhancer in B-cells, kinase epsilon
8141843	8.57	7.45	2.17	0.0077	0.1133	RASA4	RAS p21 protein activator 4
7929243	9.27	10.45	-2.27	0.0077	0.1133
7970907	11.16	10.23	1.9	0.0077	0.1133	N4BP2L2	NEDD4 binding protein 2-like 2
8032265	9.28	9.99	-1.63	0.0077	0.1133	MEX3D	mex-3 RNA binding family member D
8088820	10.95	9.89	2.09	0.0078	0.1133	RYBP	RING1 and YY1 binding protein
8027685	8.23	7.49	1.68	0.0078	0.1133	ZNF181	zinc finger protein 181
7921133	12	12.74	-1.67	0.0078	0.1133	HDGF	hepatoma-derived growth factor
7911347	10.16	9.53	1.55	0.0078	0.1133
8085054	10.16	9.53	1.55	0.0078	0.1133
8148964	10.16	9.53	1.55	0.0078	0.1133
7896742	10.16	9.53	1.55	0.0078	0.1133
7945342	10.16	9.53	1.55	0.0078	0.1133
8137666	10.16	9.53	1.55	0.0078	0.1133
8110670	10.16	9.53	1.55	0.0078	0.1133
8031990	10.16	9.53	1.55	0.0078	0.1133
7915101	9.6	8.97	1.54	0.0078	0.1134	INPP5B	inositol polyphosphate-5-phosphatase B
[truncated: 27,097 more rows]
